# Supplementary material for: Evaluation of 6-OxP-CD, an Oxime-based cyclodextrin as a viable medical countermeasure against nerve agent poisoning: Experimental and molecular dynamic simulation studies on its inclusion complexes with cyclosarin, soman and VX
Source: PLoS One. 2023 Mar 30;18(3):e0283181. doi: 10.1371/journal.pone.0283181 (PMC10062596; doi:10.1371/journal.pone.0283181)
Supplement: S1 File — (XLSX) [file pone.0283181.s001.xlsx]

## Sheet: P-O_distance_6_OxP_CD_GF_down
Time	Distance (A)
0.01	10.9741
0.02	9.0735
0.03	11.2166
0.04	10.6228
0.05	10.7266
0.06	8.7658
0.07	8.96
0.08	6.7635
0.09	7.7282
0.1	8.1941
0.11	9.4086
0.12	10.2717
0.13	10.6629
0.14	10.3246
0.15	10.0822
0.16	11.7118
0.17	9.7283
0.18	11.9225
0.19	11.5692
0.2	11.4792
0.21	11.5002
0.22	11.5872
0.23	13.0483
0.24	13.5628
0.25	12.0462
0.26	14.0692
0.27	11.3202
0.28	12.311
0.29	10.7171
0.3	11.005
0.31	10.0613
0.32	10.5144
0.33	11.3073
0.34	10.6804
0.35	10.8403
0.36	11.0015
0.37	11.4908
0.38	10.3926
0.39	10.9815
0.4	10.7723
0.41	11.547
0.42	8.6229
0.43	10.0115
0.44	9.5539
0.45	11.0618
0.46	11.1723
0.47	9.7372
0.48	12.3357
0.49	11.9117
0.5	12.5979
0.51	9.7392
0.52	12.5821
0.53	11.3523
0.54	10.0509
0.55	9.5936
0.56	9.3076
0.57	9.9414
0.58	10.6593
0.59	10.9994
0.6	10.3547
0.61	11.7563
0.62	13.3839
0.63	12.5225
0.64	13.7724
0.65	13.0447
0.66	11.2869
0.67	10.8058
0.68	8.9826
0.69	11.9521
0.7	12.8694
0.71	12.7312
0.72	11.895
0.73	11.4638
0.74	12.7963
0.75	12.8871
0.76	13.8088
0.77	12.6997
0.78	11.3993
0.79	9.4009
0.8	9.7297
0.81	9.5216
0.82	12.4172
0.83	11.2006
0.84	12.2628
0.85	10.1004
0.86	9.0823
0.87	10.1797
0.88	10.5797
0.89	8.8404
0.9	9.8196
0.91	10.6632
0.92	11.4551
0.93	12.5937
0.94	11.9336
0.95	9.5632
0.96	9.5619
0.97	10.1598
0.98	9.3172
0.99	9.2751
1	9.8508
1.01	9.7424
1.02	8.3847
1.03	9.5212
1.04	10.7563
1.05	9.1397
1.06	10.4259
1.07	10.728
1.08	11.8949
1.09	11.099
1.1	12.1923
1.11	11.4502
1.12	10.6211
1.13	12.4785
1.14	10.8536
1.15	9.7751
1.16	8.6159
1.17	11.3733
1.18	11.865
1.19	9.2501
1.2	9.242
1.21	9.2946
1.22	9.1647
1.23	11.3588
1.24	9.6614
1.25	9.6167
1.26	8.5248
1.27	9.2381
1.28	9.9668
1.29	9.1375
1.3	9.1561
1.31	9.2891
1.32	11.831
1.33	9.751
1.34	10.0263
1.35	12.6383
1.36	10.8509
1.37	11.3228
1.38	12.4866
1.39	12.3488
1.4	9.9768
1.41	9.3156
1.42	10.8767
1.43	10.1025
1.44	10.3991
1.45	11.9153
1.46	10.7307
1.47	9.8514
1.48	10.9481
1.49	10.262
1.5	12.5534
1.51	10.4659
1.52	13.1185
1.53	9.8882
1.54	11.5481
1.55	11.3642
1.56	9.512
1.57	9.5782
1.58	10.419
1.59	10.5137
1.6	8.6441
1.61	10.1054
1.62	10.5661
1.63	11.121
1.64	11.1869
1.65	11.9801
1.66	11.1196
1.67	11.4012
1.68	9.9933
1.69	8.2555
1.7	10.2538
1.71	9.3536
1.72	10.8516
1.73	11.8431
1.74	11.0836
1.75	11.8936
1.76	12.4002
1.77	11.4236
1.78	11.4122
1.79	10.4475
1.8	10.0728
1.81	9.9419
1.82	8.8802
1.83	12.0218
1.84	10.1346
1.85	8.9327
1.86	11.425
1.87	12.0759
1.88	11.4221
1.89	11.3785
1.9	11.9565
1.91	12.5452
1.92	12.1387
1.93	10.0749
1.94	12.0946
1.95	12.8519
1.96	11.5436
1.97	12.3444
1.98	12.3282
1.99	14.1725
2	12.1857
2.01	12.4234
2.02	12.5823
2.03	12.8961
2.04	12.3932
2.05	12.5128
2.06	11.8251
2.07	10.7374
2.08	10.7172
2.09	11.6059
2.1	10.99
2.11	10.4072
2.12	11.7086
2.13	10.469
2.14	9.5353
2.15	11.2667
2.16	11.6762
2.17	11.6053
2.18	12.4409
2.19	11.6196
2.2	10.6891
2.21	9.5992
2.22	12.0848
2.23	9.8778
2.24	11.3973
2.25	7.866
2.26	10.1024
2.27	10.8572
2.28	10.8149
2.29	10.5145
2.3	8.5832
2.31	9.5469
2.32	9.4639
2.33	11.0617
2.34	10.2753
2.35	13.0846
2.36	10.5969
2.37	10.8232
2.38	8.8601
2.39	9.6608
2.4	9.9655
2.41	10.1008
2.42	9.6408
2.43	9.2549
2.44	9.0917
2.45	10.7565
2.46	10.7737
2.47	10.786
2.48	11.5175
2.49	11.2187
2.5	11.22
2.51	13.2523
2.52	12.4105
2.53	11.5068
2.54	12.058
2.55	11.9384
2.56	10.0329
2.57	11.2916
2.58	10.3315
2.59	12.3146
2.6	13.8878
2.61	9.8139
2.62	10.2123
2.63	11.6045
2.64	12.9762
2.65	13.3001
2.66	13.0368
2.67	12.497
2.68	10.4593
2.69	14.0618
2.7	12.1836
2.71	10.895
2.72	10.4456
2.73	10.215
2.74	11.0471
2.75	10.4022
2.76	9.4622
2.77	8.8848
2.78	7.7678
2.79	5.2346
2.8	5.8588
2.81	5.5746
2.82	6.2368
2.83	6.4586
2.84	3.9891
2.85	4.8802
2.86	5.4186
2.87	3.7906
2.88	4.4631
2.89	4.5465
2.9	3.8438
2.91	3.8777
2.92	4.2414
2.93	4.4057
2.94	4.5561
2.95	3.4204
2.96	3.971
2.97	4.5403
2.98	4.1545
2.99	4.6189
3	3.2675
3.01	3.6903
3.02	3.8535
3.03	4.7906
3.04	5.1298
3.05	3.6066
3.06	4.269
3.07	5.141
3.08	4.0441
3.09	3.9213
3.1	3.5658
3.11	4.0212
3.12	4.3929
3.13	3.9161
3.14	4.3149
3.15	4.3604
3.16	5.1175
3.17	6.0777
3.18	5.6564
3.19	5.9131
3.2	5.6893
3.21	5.9771
3.22	5.3572
3.23	5.1087
3.24	5.7179
3.25	6.4328
3.26	5.3434
3.27	4.6258
3.28	3.4673
3.29	5.8604
3.3	4.0754
3.31	5.464
3.32	4.3906
3.33	5.0579
3.34	4.7429
3.35	6.2041
3.36	4.8271
3.37	4.2105
3.38	3.5774
3.39	4.2576
3.4	3.8851
3.41	3.6938
3.42	4.392
3.43	5.3952
3.44	3.9011
3.45	6.2212
3.46	3.8919
3.47	3.7383
3.48	3.8713
3.49	4.093
3.5	4.1382
3.51	5.9196
3.52	4.3485
3.53	3.6388
3.54	4.9046
3.55	3.9816
3.56	3.8195
3.57	4.3051
3.58	3.5473
3.59	4.0254
3.6	4.5741
3.61	3.9264
3.62	4.0831
3.63	4.0811
3.64	4.1139
3.65	4.8718
3.66	5.5214
3.67	4.2308
3.68	5.1363
3.69	4.3559
3.7	4.2632
3.71	4.2801
3.72	4.3285
3.73	3.7893
3.74	4.389
3.75	4.3986
3.76	3.5697
3.77	5.7358
3.78	5.2345
3.79	3.4389
3.8	6.3266
3.81	4.0964
3.82	3.9496
3.83	4.373
3.84	4.0116
3.85	3.4488
3.86	4.7424
3.87	5.3278
3.88	4.4917
3.89	5.9572
3.9	5.9594
3.91	5.4313
3.92	5.9128
3.93	5.3614
3.94	5.0097
3.95	4.2973
3.96	4.3887
3.97	3.9417
3.98	3.6956
3.99	5.6537
4	5.2122
4.01	4.3881
4.02	4.7705
4.03	4.2605
4.04	3.597
4.05	4.4112
4.06	3.9221
4.07	4.1926
4.08	5.8999
4.09	3.5786
4.1	3.9391
4.11	4.0122
4.12	3.5867
4.13	4.18
4.14	5.161
4.15	4.4101
4.16	3.9059
4.17	5.3535
4.18	3.984
4.19	5.0449
4.2	3.5542
4.21	4.2354
4.22	3.7418
4.23	5.1415
4.24	5.3944
4.25	4.8909
4.26	4.4888
4.27	4.2223
4.28	6.5633
4.29	5.154
4.3	4.6064
4.31	4.8364
4.32	5.7089
4.33	3.5524
4.34	4.14
4.35	4.5418
4.36	4.2928
4.37	5.784
4.38	7.7033
4.39	5.8795
4.4	5.6817
4.41	6.0011
4.42	4.5938
4.43	4.9173
4.44	4.6489
4.45	4.1242
4.46	4.7439
4.47	4.3686
4.48	5.0057
4.49	7.9889
4.5	4.7513
4.51	4.8849
4.52	6.1284
4.53	6.5187
4.54	6.8685
4.55	5.9759
4.56	7.1969
4.57	4.8786
4.58	4.2598
4.59	4.8572
4.6	5.3879
4.61	4.3433
4.62	5.1456
4.63	4.4956
4.64	7.3948
4.65	6.0627
4.66	4.3299
4.67	4.5692
4.68	4.9262
4.69	5.8182
4.7	7.3488
4.71	7.2927
4.72	8.0162
4.73	5.08
4.74	6.2638
4.75	7.0779
4.76	7.5952
4.77	4.4857
4.78	4.6037
4.79	4.009
4.8	6.0757
4.81	5.5974
4.82	5.5938
4.83	4.1109
4.84	5.1603
4.85	5.4332
4.86	6.4242
4.87	6.1192
4.88	6.5801
4.89	5.7477
4.9	5.5639
4.91	6.4262
4.92	4.8773
4.93	5.9507
4.94	6.1492
4.95	5.36
4.96	4.3779
4.97	4.9762
4.98	3.8488
4.99	3.9222
5	7.21
5.01	4.8766
5.02	5.1625
5.03	4.9236
5.04	4.1023
5.05	4.8837
5.06	6.0247
5.07	5.5224
5.08	5.7227
5.09	5.7229
5.1	5.478
5.11	6.5603
5.12	4.3135
5.13	3.879
5.14	4.841
5.15	3.5295
5.16	4.4276
5.17	6.2928
5.18	6.0641
5.19	5.304
5.2	5.8167
5.21	5.527
5.22	5.7705
5.23	3.8355
5.24	5.0663
5.25	4.6641
5.26	5.7463
5.27	3.8696
5.28	5.0023
5.29	5.0265
5.3	4.4473
5.31	6.2342
5.32	9.3561
5.33	6.6278
5.34	4.8809
5.35	6.2381
5.36	8.2964
5.37	10.2579
5.38	9.2705
5.39	9.5533
5.4	9.7386
5.41	8.492
5.42	10.9154
5.43	10.6894
5.44	12.892
5.45	9.9624
5.46	9.6549
5.47	6.0103
5.48	8.6583
5.49	9.9201
5.5	8.3887
5.51	7.9724
5.52	9.9358
5.53	9.8944
5.54	10.0686
5.55	10.3809
5.56	10.5201
5.57	10.7439
5.58	10.0732
5.59	10.3188
5.6	6.9833
5.61	7.4439
5.62	10.7767
5.63	9.547
5.64	9.8016
5.65	9.9143
5.66	10.5975
5.67	10.378
5.68	10.4027
5.69	9.6883
5.7	9.7823
5.71	9.6467
5.72	5.1403
5.73	6.4868
5.74	6.6605
5.75	5.2581
5.76	7.5842
5.77	9.0186
5.78	7.2282
5.79	7.8212
5.8	9.4418
5.81	12.0491
5.82	10.6872
5.83	10.6175
5.84	7.0122
5.85	7.4303
5.86	9.1647
5.87	10.5637
5.88	11.0664
5.89	12.6213
5.9	9.6679
5.91	8.4694
5.92	7.2172
5.93	8.0899
5.94	5.9364
5.95	5.5517
5.96	6.6045
5.97	7.5401
5.98	7.104
5.99	6.0955
6	6.4686
6.01	5.5678
6.02	9.1622
6.03	6.2013
6.04	6.5081
6.05	6.4062
6.06	5.746
6.07	7.1396
6.08	6.5115
6.09	9.3954
6.1	5.6409
6.11	5.9499
6.12	5.9353
6.13	4.0698
6.14	4.8461
6.15	4.7725
6.16	6.1003
6.17	4.0725
6.18	5.5069
6.19	5.6164
6.2	6.1636
6.21	4.6324
6.22	5.7691
6.23	5.9558
6.24	4.5717
6.25	6.1398
6.26	5.132
6.27	4.4807
6.28	4.4513
6.29	5.756
6.3	5.89
6.31	5.5816
6.32	4.9483
6.33	6.5328
6.34	5.514
6.35	6.2503
6.36	4.4837
6.37	5.0006
6.38	4.6599
6.39	6.0334
6.4	5.6861
6.41	4.5126
6.42	3.7501
6.43	4.8275
6.44	4.34
6.45	4.7779
6.46	3.8047
6.47	7.4096
6.48	4.939
6.49	5.0407
6.5	4.5839
6.51	3.6041
6.52	4.5589
6.53	4.1154
6.54	4.551
6.55	5.3021
6.56	4.3996
6.57	5.074
6.58	3.483
6.59	5.5704
6.6	3.6784
6.61	4.522
6.62	3.8661
6.63	3.7918
6.64	6.5936
6.65	3.9129
6.66	4.7479
6.67	5.3703
6.68	4.3521
6.69	4.4907
6.7	4.1858
6.71	4.5641
6.72	7.2164
6.73	5.4097
6.74	5.5665
6.75	4.9986
6.76	4.8991
6.77	4.1398
6.78	3.8246
6.79	4.1602
6.8	5.7855
6.81	5.4301
6.82	5.1093
6.83	5.163
6.84	5.6894
6.85	5.7399
6.86	6.1454
6.87	5.2952
6.88	5.1272
6.89	5.1802
6.9	4.6412
6.91	4.6244
6.92	4.3362
6.93	4.9645
6.94	4.513
6.95	3.5836
6.96	4.5671
6.97	4.9454
6.98	7.1541
6.99	5.2301
7	5.4333
7.01	6.0283
7.02	5.1775
7.03	4.0017
7.04	5.3904
7.05	6.3632
7.06	6.058
7.07	5.5627
7.08	5.8679
7.09	5.226
7.1	5.7745
7.11	4.5431
7.12	4.1201
7.13	4.9014
7.14	4.5472
7.15	4.5228
7.16	3.6502
7.17	4.091
7.18	4.5142
7.19	4.2492
7.2	4.6911
7.21	5.6162
7.22	4.5758
7.23	3.8716
7.24	4.0046
7.25	5.996
7.26	5.3012
7.27	7.4455
7.28	9.7223
7.29	7.0966
7.3	7.7007
7.31	7.6399
7.32	8.7538
7.33	10.0615
7.34	7.6553
7.35	9.0819
7.36	10.8343
7.37	10.3859
7.38	8.131
7.39	9.7231
7.4	8.0437
7.41	6.9104
7.42	6.8018
7.43	9.5076
7.44	6.5063
7.45	7.8288
7.46	8.2144
7.47	7.7703
7.48	9.0073
7.49	7.7933
7.5	7.7285
7.51	8.022
7.52	10.2401
7.53	10.1686
7.54	11.0342
7.55	10.1943
7.56	8.8863
7.57	5.049
7.58	5.8906
7.59	9.5505
7.6	7.9603
7.61	5.7633
7.62	6.1641
7.63	9.5829
7.64	9.2662
7.65	10.6363
7.66	9.6821
7.67	8.583
7.68	10.0728
7.69	10.1976
7.7	9.804
7.71	9.7854
7.72	6.2897
7.73	7.4976
7.74	5.3503
7.75	6.0005
7.76	6.6063
7.77	9.1488
7.78	10.7234
7.79	10.3778
7.8	9.9477
7.81	10.1587
7.82	9.8211
7.83	8.7441
7.84	6.0145
7.85	8.6094
7.86	8.0753
7.87	7.1221
7.88	7.7863
7.89	9.4847
7.9	8.9726
7.91	8.2484
7.92	7.56
7.93	7.6983
7.94	8.4737
7.95	8.0038
7.96	9.1079
7.97	8.8052
7.98	8.0794
7.99	9.4946
8	9.1258
8.01	9.301
8.02	10.8091
8.03	7.8721
8.04	10.1044
8.05	9.0434
8.06	9.9689
8.07	12.5232
8.08	9.6304
8.09	12.476
8.1	10.2313
8.11	11.9344
8.12	12.8037
8.13	10.3945
8.14	8.672
8.15	9.5448
8.16	9.0571
8.17	10.1433
8.18	11.3945
8.19	10.5846
8.2	10.6002
8.21	11.5447
8.22	9.7373
8.23	10.4121
8.24	10.7536
8.25	9.748
8.26	10.2552
8.27	9.1535
8.28	10.0352
8.29	10.3766
8.3	10.5228
8.31	10.4952
8.32	10.1091
8.33	10.8836
8.34	9.7809
8.35	10.1666
8.36	9.9017
8.37	10.2879
8.38	9.3888
8.39	10.3174
8.4	9.7964
8.41	10.4636
8.42	9.6594
8.43	10.5239
8.44	11.3323
8.45	8.9598
8.46	6.9691
8.47	10.8969
8.48	9.375
8.49	11.472
8.5	9.8399
8.51	9.8553
8.52	8.9227
8.53	8.294
8.54	8.4007
8.55	10.9211
8.56	7.9717
8.57	9.9994
8.58	9.8257
8.59	11.2807
8.6	10.0663
8.61	9.807
8.62	10.2672
8.63	10.4577
8.64	7.4904
8.65	7.8514
8.66	7.5511
8.67	8.5882
8.68	10.046
8.69	9.8467
8.7	9.4473
8.71	9.3786
8.72	10.1659
8.73	9.3002
8.74	8.3052
8.75	5.4127
8.76	5.1217
8.77	9.217
8.78	9.2903
8.79	8.4386
8.8	7.7909
8.81	8.0861
8.82	9.0785
8.83	8.8483
8.84	9.0645
8.85	7.7121
8.86	9.3361
8.87	9.0102
8.88	9.2209
8.89	10.4537
8.9	7.4611
8.91	7.5332
8.92	7.7634
8.93	6.9705
8.94	8.9202
8.95	7.6227
8.96	7.9353
8.97	7.641
8.98	9.5066
8.99	10.3289
9	10.7936
9.01	5.9795
9.02	7.3072
9.03	6.6146
9.04	5.4796
9.05	6.7586
9.06	9.2879
9.07	9.2633
9.08	7.7959
9.09	11.1969
9.1	7.931
9.11	10.2382
9.12	7.9815
9.13	6.9745
9.14	7.1364
9.15	7.0726
9.16	11.958
9.17	11.5071
9.18	12.305
9.19	9.5725
9.2	11.4582
9.21	9.3784
9.22	7.9244
9.23	8.585
9.24	7.2723
9.25	8.7327
9.26	8.9044
9.27	8.2478
9.28	8.0821
9.29	8.783
9.3	6.9021
9.31	8.192
9.32	8.2949
9.33	7.8023
9.34	7.4387
9.35	7.4454
9.36	7.1309
9.37	8.147
9.38	7.3846
9.39	7.6284
9.4	7.3949
9.41	7.5012
9.42	8.4896
9.43	10.0494
9.44	7.9748
9.45	7.1846
9.46	9.4862
9.47	10.6913
9.48	11.1606
9.49	8.6966
9.5	10.7803
9.51	5.1103
9.52	4.1299
9.53	4.0127
9.54	3.8171
9.55	6.2184
9.56	3.9973
9.57	4.2781
9.58	4.6292
9.59	3.3272
9.6	4.665
9.61	4.7997
9.62	5.1267
9.63	4.7481
9.64	6.0716
9.65	5.057
9.66	4.4885
9.67	5.8901
9.68	4.4887
9.69	4.5735
9.7	4.7427
9.71	5.6357
9.72	4.7549
9.73	5.8495
9.74	3.9344
9.75	5.6585
9.76	5.6374
9.77	5.8814
9.78	4.4452
9.79	5.9434
9.8	4.3161
9.81	4.4941
9.82	5.3033
9.83	4.928
9.84	4.7415
9.85	6.5512
9.86	3.8943
9.87	3.8794
9.88	4.8754
9.89	4.1782
9.9	4.833
9.91	5.4397
9.92	5.6658
9.93	6.3104
9.94	8.054
9.95	4.9694
9.96	4.5318
9.97	4.5116
9.98	3.9441
9.99	4.1317
10	4.3009
10.01	3.7531
10.02	5.1361
10.03	4.6535
10.04	4.7515
10.05	6.0074
10.06	4.6246
10.07	3.7287
10.08	4.5488
10.09	5.2152
10.1	5.6776
10.11	6.0448
10.12	4.942
10.13	5.5824
10.14	5.4715
10.15	4.9673
10.16	4.9948
10.17	5.3765
10.18	4.259
10.19	4.1877
10.2	5.1801
10.21	4.6658
10.22	3.8824
10.23	3.9428
10.24	5.2825
10.25	4.4921
10.26	4.0813
10.27	4.215
10.28	6.6779
10.29	3.7413
10.3	4.9649
10.31	5.4632
10.32	4.1127
10.33	4.7727
10.34	5.6435
10.35	5.7949
10.36	3.903
10.37	4.4044
10.38	5.2731
10.39	3.7398
10.4	3.9261
10.41	4.8529
10.42	4.5155
10.43	4.2165
10.44	4.0999
10.45	4.6706
10.46	5.742
10.47	4.762
10.48	4.2259
10.49	4.4605
10.5	4.594
10.51	5.4845
10.52	5.6238
10.53	4.6007
10.54	4.5476
10.55	3.8896
10.56	4.4102
10.57	5.1128
10.58	4.1612
10.59	5.4075
10.6	4.0642
10.61	5.083
10.62	6.4351
10.63	4.5813
10.64	5.0015
10.65	5.1481
10.66	4.3867
10.67	4.7473
10.68	4.4375
10.69	5.6117
10.7	5.1846
10.71	5.1737
10.72	3.9736
10.73	4.8655
10.74	5.2737
10.75	3.9605
10.76	4.9375
10.77	4.0372
10.78	4.5752
10.79	4.8582
10.8	5.3167
10.81	3.5688
10.82	3.8541
10.83	5.5716
10.84	6.2238
10.85	4.1025
10.86	4.3649
10.87	4.5038
10.88	4.0003
10.89	4.738
10.9	4.2582
10.91	5.0134
10.92	4.6932
10.93	3.7826
10.94	4.1808
10.95	3.9683
10.96	4.7306
10.97	4.7256
10.98	4.6824
10.99	3.9692
11	4.1629
11.01	5.039
11.02	4.6757
11.03	4.6607
11.04	4.1829
11.05	5.0742
11.06	5.0936
11.07	5.1031
11.08	5.082
11.09	4.716
11.1	4.1536
11.11	3.7011
11.12	5.7555
11.13	3.8211
11.14	3.5922
11.15	4.6637
11.16	4.2302
11.17	3.8476
11.18	4.046
11.19	4.4974
11.2	4.3042
11.21	4.7403
11.22	4.2487
11.23	4.9458
11.24	5.2915
11.25	5.8049
11.26	4.689
11.27	5.0435
11.28	4.7504
11.29	5.6051
11.3	5.8636
11.31	4.9719
11.32	5.8673
11.33	5.4243
11.34	4.3668
11.35	4.2663
11.36	3.9678
11.37	4.362
11.38	4.0819
11.39	4.7032
11.4	4.7913
11.41	4.3856
11.42	4.1936
11.43	5.5129
11.44	5.0356
11.45	5.9597
11.46	5.4112
11.47	5.6551
11.48	5.9829
11.49	5.1174
11.5	5.2741
11.51	5.2558
11.52	5.3208
11.53	4.952
11.54	4.7977
11.55	5.1317
11.56	4.2789
11.57	4.9968
11.58	4.6502
11.59	4.2935
11.6	4.5852
11.61	6.3199
11.62	4.8501
11.63	4.3063
11.64	5.1285
11.65	5.529
11.66	5.8098
11.67	5.614
11.68	4.3687
11.69	5.6186
11.7	4.5012
11.71	4.7052
11.72	5.4144
11.73	3.8884
11.74	4.8486
11.75	4.5387
11.76	5.9912
11.77	4.392
11.78	4.1655
11.79	3.8021
11.8	3.9942
11.81	5.273
11.82	5.128
11.83	4.3276
11.84	6.6284
11.85	3.8987
11.86	4.6661
11.87	4.8707
11.88	5.6624
11.89	4.7398
11.9	3.8405
11.91	5.3645
11.92	4.7671
11.93	5.2478
11.94	5.295
11.95	5.8345
11.96	4.3958
11.97	4.4219
11.98	4.2108
11.99	4.6931
12	6.641
12.01	5.4618
12.02	5.798
12.03	5.4559
12.04	4.5365
12.05	7.4211
12.06	4.2745
12.07	5.1164
12.08	5.5064
12.09	4.8906
12.1	4.7428
12.11	5.7498
12.12	5.3854
12.13	5.0354
12.14	4.2789
12.15	5.686
12.16	4.2381
12.17	5.6858
12.18	4.3041
12.19	5.2272
12.2	5.7032
12.21	5.6094
12.22	4.388
12.23	5.6283
12.24	4.9952
12.25	5.049
12.26	5.2101
12.27	4.9892
12.28	4.7293
12.29	4.4945
12.3	5.1123
12.31	5.506
12.32	5.254
12.33	4.74
12.34	4.2494
12.35	4.5636
12.36	4.5664
12.37	3.7355
12.38	4.9679
12.39	6.0539
12.4	5.3683
12.41	5.4123
12.42	6.2413
12.43	5.6277
12.44	10.2654
12.45	9.8355
12.46	9.3991
12.47	10.2527
12.48	9.1996
12.49	6.3028
12.5	5.2893
12.51	5.721
12.52	5.7016
12.53	5.0727
12.54	5.6765
12.55	4.5966
12.56	5.0823
12.57	4.474
12.58	4.6381
12.59	4.726
12.6	5.2951
12.61	4.3418
12.62	5.0259
12.63	4.2837
12.64	5.7951
12.65	5.7014
12.66	4.519
12.67	4.5022
12.68	4.3041
12.69	6.6624
12.7	5.7695
12.71	9.7947
12.72	9.4284
12.73	10.3191
12.74	11.7905
12.75	11.1427
12.76	9.5619
12.77	9.6336
12.78	10.0293
12.79	10.5489
12.8	7.2914
12.81	8.0935
12.82	4.924
12.83	4.5143
12.84	5.0311
12.85	3.5386
12.86	4.3781
12.87	4.4825
12.88	4.7494
12.89	4.5313
12.9	5.0721
12.91	4.6003
12.92	4.5823
12.93	4.7917
12.94	4.765
12.95	4.0804
12.96	5.097
12.97	4.418
12.98	4.5521
12.99	4.6142
13	4.4171
13.01	4.514
13.02	4.0107
13.03	4.7259
13.04	4.1438
13.05	5.122
13.06	4.6272
13.07	3.8008
13.08	4.5748
13.09	3.5559
13.1	4.6644
13.11	5.3788
13.12	4.5264
13.13	4.3391
13.14	4.3287
13.15	4.1796
13.16	5.0332
13.17	4.3333
13.18	4.7257
13.19	4.9185
13.2	4.0564
13.21	4.0075
13.22	4.8935
13.23	5.1478
13.24	5.1305
13.25	4.4662
13.26	4.334
13.27	4.0128
13.28	5.0013
13.29	3.9195
13.3	4.946
13.31	3.8017
13.32	4.4203
13.33	4.4193
13.34	3.6238
13.35	3.7664
13.36	3.7475
13.37	3.8587
13.38	4.0684
13.39	3.6129
13.4	3.8158
13.41	4.2303
13.42	3.9703
13.43	4.4146
13.44	4.1268
13.45	3.8019
13.46	5.8383
13.47	4.2007
13.48	4.3057
13.49	4.905
13.5	4.252
13.51	4.1741
13.52	3.4906
13.53	5.4579
13.54	3.6964
13.55	4.7345
13.56	4.7269
13.57	4.6917
13.58	4.9517
13.59	4.246
13.6	4.7259
13.61	5.8609
13.62	3.745
13.63	5.6304
13.64	4.5891
13.65	4.8978
13.66	6.7225
13.67	4.5739
13.68	6.7618
13.69	4.1039
13.7	4.9302
13.71	3.5426
13.72	4.8672
13.73	3.9549
13.74	3.8267
13.75	5.0715
13.76	5.468
13.77	6.3838
13.78	6.2436
13.79	5.9178
13.8	4.977
13.81	4.8547
13.82	5.061
13.83	4.3548
13.84	5.3315
13.85	5.4689
13.86	5.9231
13.87	5.4716
13.88	5.3754
13.89	5.5339
13.9	5.5439
13.91	5.0155
13.92	4.64
13.93	4.5077
13.94	5.482
13.95	4.1926
13.96	4.0569
13.97	4.4101
13.98	4.3623
13.99	5.3613
14	4.4669
14.01	3.947
14.02	5.0886
14.03	5.5314
14.04	4.9718
14.05	5.8107
14.06	5.3495
14.07	5.4333
14.08	5.7861
14.09	7.9486
14.1	9.3514
14.11	10.4202
14.12	10.073
14.13	10.5315
14.14	10.4115
14.15	9.6405
14.16	10.097
14.17	12.2994
14.18	11.782
14.19	11.349
14.2	9.9016
14.21	10.0841
14.22	10.7184
14.23	10.043
14.24	10.1134
14.25	10.9319
14.26	10.4778
14.27	10.2971
14.28	8.9913
14.29	10.0233
14.3	10.4721
14.31	10.0473
14.32	9.1462
14.33	8.3343
14.34	10.9113
14.35	10.9963
14.36	9.9426
14.37	9.4304
14.38	10.1742
14.39	10.3277
14.4	9.5643
14.41	10.0941
14.42	10.4592
14.43	8.6024
14.44	9.5979
14.45	7.2781
14.46	6.7512
14.47	6.504
14.48	5.0676
14.49	6.2235
14.5	6.4324
14.51	7.8437
14.52	8.3813
14.53	11.3081
14.54	10.1724
14.55	8.8177
14.56	7.7943
14.57	8.3475
14.58	9.648
14.59	9.7689
14.6	7.752
14.61	9.9796
14.62	8.6223
14.63	8.1919
14.64	8.6806
14.65	10.3903
14.66	7.2647
14.67	10.1807
14.68	10.3429
14.69	10.3894
14.7	10.8547
14.71	8.7229
14.72	8.9463
14.73	9.0817
14.74	9.3218
14.75	9.1088
14.76	10.5958
14.77	7.7631
14.78	9.4823
14.79	7.0718
14.8	10.173
14.81	7.0969
14.82	7.8919
14.83	10.7912
14.84	10.7271
14.85	10.1659
14.86	10.3769
14.87	10.7159
14.88	10.2171
14.89	9.4771
14.9	10.6745
14.91	10.2365
14.92	10.4275
14.93	10.3094
14.94	10.5237
14.95	10.6388
14.96	10.6245
14.97	9.3504
14.98	10.6214
14.99	10.0993
15	10.1233
15.01	10.7026
15.02	10.2621
15.03	10.2418
15.04	11.0377
15.05	11.2553
15.06	11.092
15.07	10.6142
15.08	9.1218
15.09	9.5297
15.1	9.5324
15.11	9.461
15.12	10.4964
15.13	10.4779
15.14	9.8627
15.15	9.6217
15.16	11.0926
15.17	10.1756
15.18	9.7208
15.19	8.2616
15.2	6.9064
15.21	9.7121
15.22	11.1856
15.23	10.66
15.24	10.3613
15.25	10.0836
15.26	6.2967
15.27	6.6085
15.28	7.0554
15.29	5.3723
15.3	5.1595
15.31	5.6297
15.32	4.0653
15.33	4.1732
15.34	4.6965
15.35	4.7598
15.36	5.0216
15.37	4.9591
15.38	4.0732
15.39	4.4929
15.4	4.2922
15.41	4.7223
15.42	4.7635
15.43	5.609
15.44	4.6088
15.45	4.2843
15.46	5.5763
15.47	5.6059
15.48	5.7679
15.49	4.7411
15.5	5.5323
15.51	5.2997
15.52	4.3481
15.53	5.4254
15.54	5.269
15.55	5.925
15.56	4.6007
15.57	5.5901
15.58	4.8125
15.59	5.0618
15.6	4.8171
15.61	5.3131
15.62	5.1842
15.63	6.5643
15.64	6.0896
15.65	5.7256
15.66	9.8093
15.67	9.7674
15.68	10.6056
15.69	10.0705
15.7	10.5042
15.71	9.8275
15.72	10.2533
15.73	5.5504
15.74	7.2988
15.75	7.4276
15.76	6.0768
15.77	8.0671
15.78	8.9526
15.79	9.0468
15.8	10.0773
15.81	9.874
15.82	10.7815
15.83	9.859
15.84	10.5968
15.85	10.3817
15.86	10.8857
15.87	10.6494
15.88	9.3893
15.89	9.907
15.9	9.5283
15.91	10.6278
15.92	9.8749
15.93	9.4906
15.94	9.8724
15.95	10.404
15.96	10.4332
15.97	9.7507
15.98	10.5524
15.99	10.4657
16	9.7388
16.01	10.6025
16.02	9.5065
16.03	10.6151
16.04	10.0754
16.05	11.6314
16.06	10.3348
16.07	11.4579
16.08	10.5421
16.09	11.3662
16.1	10.3421
16.11	9.0914
16.12	8.663
16.13	8.244
16.14	9.9044
16.15	10.1692
16.16	7.6206
16.17	8.6243
16.18	10.126
16.19	10.2538
16.2	11.1978
16.21	9.9037
16.22	10.6173
16.23	9.9952
16.24	10.5398
16.25	10.13
16.26	10.573
16.27	10.0617
16.28	10.2228
16.29	11.0259
16.3	9.8809
16.31	10.0375
16.32	10.272
16.33	10.0997
16.34	10.2827
16.35	10.6756
16.36	9.5332
16.37	10.3376
16.38	10.8072
16.39	8.5444
16.4	8.5254
16.41	8.7824
16.42	7.0182
16.43	9.6983
16.44	8.4977
16.45	7.0001
16.46	8.5759
16.47	9.7913
16.48	9.4206
16.49	7.1302
16.5	8.2176
16.51	6.8109
16.52	7.2043
16.53	9.1536
16.54	10.0423
16.55	10.5853
16.56	10.5951
16.57	9.6739
16.58	9.8984
16.59	9.1722
16.6	9.3327
16.61	10.35
16.62	8.9809
16.63	8.5441
16.64	8.5161
16.65	10.0579
16.66	9.9161
16.67	9.4847
16.68	8.2098
16.69	9.8974
16.7	9.5974
16.71	10.1945
16.72	10.1071
16.73	10.9445
16.74	11.4467
16.75	9.0747
16.76	9.9375
16.77	9.5737
16.78	11.1786
16.79	11.4744
16.8	10.4021
16.81	10.7003
16.82	10.075
16.83	10.0598
16.84	9.0941
16.85	7.9181
16.86	7.8704
16.87	8.7176
16.88	9.3479
16.89	7.3747
16.9	9.4882
16.91	9.4709
16.92	9.425
16.93	9.2028
16.94	10.0792
16.95	9.7012
16.96	10.2228
16.97	8.3556
16.98	10.0576
16.99	9.8622
17	10.4822
17.01	10.0729
17.02	10.0892
17.03	11.3019
17.04	10.5071
17.05	10.728
17.06	9.6839
17.07	10.5331
17.08	9.5895
17.09	9.4296
17.1	10.7673
17.11	10.0026
17.12	10.4048
17.13	9.2653
17.14	10.4091
17.15	10.9551
17.16	11.5659
17.17	10.3159
17.18	10.6429
17.19	9.0378
17.2	10.333
17.21	8.5167
17.22	7.0178
17.23	8.6263
17.24	7.7061
17.25	7.8893
17.26	8.2743
17.27	10.8022
17.28	10.5149
17.29	8.1281
17.3	6.6954
17.31	8.9595
17.32	8.7852
17.33	7.6834
17.34	6.3877
17.35	10.0194
17.36	9.435
17.37	9.0526
17.38	10.6659
17.39	10.9825
17.4	10.815
17.41	9.5158
17.42	11.7265
17.43	8.819
17.44	9.4765
17.45	8.1421
17.46	9.0252
17.47	6.9181
17.48	7.4297
17.49	7.6274
17.5	9.1393
17.51	9.1935
17.52	9.9093
17.53	8.7148
17.54	6.9955
17.55	8.7621
17.56	9.0486
17.57	10.7509
17.58	9.1695
17.59	6.5619
17.6	9.748
17.61	10.6693
17.62	11.2097
17.63	10.1992
17.64	9.7393
17.65	10.0769
17.66	10.3636
17.67	10.6879
17.68	10.2957
17.69	7.3363
17.7	9.6053
17.71	9.2451
17.72	8.7711
17.73	7.142
17.74	8.5407
17.75	9.4833
17.76	10.6113
17.77	9.1438
17.78	8.5177
17.79	8.3032
17.8	7.1582
17.81	7.2643
17.82	8.261
17.83	9.369
17.84	7.3906
17.85	8.37
17.86	8.6528
17.87	8.9476
17.88	9.2777
17.89	10.1656
17.9	8.9012
17.91	7.8321
17.92	9.339
17.93	9.2027
17.94	8.851
17.95	9.277
17.96	4.9874
17.97	5.869
17.98	5.1294
17.99	4.0789
18	4.5799
18.01	4.8772
18.02	4.9677
18.03	7.21
18.04	4.8673
18.05	4.7186
18.06	5.0555
18.07	4.1599
18.08	5.3068
18.09	4.1169
18.1	4.5631
18.11	5.1577
18.12	4.6209
18.13	4.7147
18.14	4.5844
18.15	5.6225
18.16	4.3232
18.17	5.4599
18.18	6.1597
18.19	4.1851
18.2	5.1505
18.21	4.9638
18.22	5.0246
18.23	5.1746
18.24	4.8536
18.25	5.034
18.26	4.829
18.27	4.2195
18.28	4.1358
18.29	4.4089
18.3	4.3929
18.31	5.031
18.32	5.7265
18.33	4.2557
18.34	4.3385
18.35	5.6529
18.36	4.5578
18.37	4.6886
18.38	4.0333
18.39	4.0885
18.4	4.9571
18.41	5.69
18.42	5.2707
18.43	5.9082
18.44	4.2579
18.45	4.4945
18.46	4.39
18.47	4.2386
18.48	6.1433
18.49	5.178
18.5	5.7915
18.51	5.3203
18.52	4.2006
18.53	4.4338
18.54	4.1972
18.55	4.7897
18.56	3.9302
18.57	4.3481
18.58	4.6679
18.59	4.7396
18.6	4.0107
18.61	5.1654
18.62	4.5869
18.63	4.5522
18.64	5.8187
18.65	4.7562
18.66	4.2022
18.67	5.4585
18.68	6.9409
18.69	9.8947
18.7	9.8061
18.71	10.3707
18.72	8.5747
18.73	7.9648
18.74	5.9833
18.75	8.6265
18.76	10.5051
18.77	8.5754
18.78	9.002
18.79	8.7119
18.8	10.115
18.81	10.233
18.82	10.2482
18.83	10.4907
18.84	10.6727
18.85	10.128
18.86	10.6874
18.87	10.4512
18.88	10.5449
18.89	10.4158
18.9	10.4473
18.91	10.5186
18.92	9.7507
18.93	10.9685
18.94	10.0969
18.95	10.7251
18.96	9.3947
18.97	9.0145
18.98	9.9856
18.99	8.9115
19	8.4681
19.01	8.0395
19.02	8.7593
19.03	9.3024
19.04	8.9708
19.05	8.7116
19.06	9.6834
19.07	9.2424
19.08	9.5299
19.09	10.5233
19.1	10.0065
19.11	10.5186
19.12	10.7971
19.13	10.2653
19.14	9.2925
19.15	10.8173
19.16	9.2022
19.17	9.7123
19.18	9.5927
19.19	9.0327
19.2	9.8686
19.21	9.283
19.22	8.0598
19.23	9.7929
19.24	9.4361
19.25	9.1159
19.26	10.172
19.27	9.8208
19.28	8.308
19.29	9.9755
19.3	9.8199
19.31	8.6726
19.32	8.9893
19.33	9.8709
19.34	8.9324
19.35	7.671
19.36	7.9325
19.37	7.496
19.38	10.1794
19.39	8.488
19.4	9.8343
19.41	8.0878
19.42	8.2224
19.43	7.8772
19.44	7.7961
19.45	7.5315
19.46	7.2713
19.47	7.9035
19.48	8.2794
19.49	9.8487
19.5	9.1555
19.51	8.9322
19.52	7.775
19.53	7.8872
19.54	11.2746
19.55	10.506
19.56	9.7928
19.57	7.9034
19.58	8.3871
19.59	9.4076
19.6	8.9157
19.61	10.3382
19.62	9.8494
19.63	8.4245
19.64	10.3078
19.65	8.4243
19.66	8.6294
19.67	8.5454
19.68	9.0735
19.69	9.9416
19.7	8.3249
19.71	9.9094
19.72	10.3249
19.73	10.0236
19.74	9.2709
19.75	9.1259
19.76	9.3891
19.77	9.8454
19.78	8.8036
19.79	9.0688
19.8	6.4833
19.81	7.9285
19.82	9.4415
19.83	8.7451
19.84	9.184
19.85	8.2977
19.86	10.0758
19.87	8.835
19.88	9.5828
19.89	10.2625
19.9	10.209
19.91	9.8037
19.92	9.7111
19.93	11.6434
19.94	8.7961
19.95	7.7631
19.96	9.6364
19.97	9.0004
19.98	8.6799
19.99	8.9655
[truncated: 3,001 more rows]

## Sheet: P-O_distance_6_OxP_CD_GF_up
Time	Distance (A)
0.01	13.5228
0.02	14.029
0.03	14.0395
0.04	14.3533
0.05	13.228
0.06	13.2088
0.07	11.7165
0.08	12.6354
0.09	13.4264
0.1	12.1557
0.11	11.6658
0.12	11.825
0.13	13.1094
0.14	11.6659
0.15	12.0789
0.16	13.6766
0.17	13.9575
0.18	15.4383
0.19	14.8652
0.2	14.4579
0.21	12.9102
0.22	13.7363
0.23	13.21
0.24	14.85
0.25	13.8875
0.26	14.933
0.27	11.4078
0.28	12.1729
0.29	10.5169
0.3	9.5862
0.31	8.8853
0.32	7.4517
0.33	8.5714
0.34	8.1464
0.35	7.4028
0.36	8.302
0.37	8.8247
0.38	6.556
0.39	7.5883
0.4	8.6921
0.41	7.717
0.42	8.594
0.43	9.546
0.44	8.8772
0.45	6.4139
0.46	6.9832
0.47	8.0863
0.48	7.6751
0.49	7.2209
0.5	7.6596
0.51	8.7356
0.52	8.1094
0.53	8.8067
0.54	8.3141
0.55	8.5599
0.56	8.3242
0.57	9.7185
0.58	8.2813
0.59	8.3079
0.6	8.3554
0.61	8.8352
0.62	9.6257
0.63	8.7033
0.64	8.3926
0.65	8.7974
0.66	8.6587
0.67	7.9488
0.68	8.2416
0.69	7.9699
0.7	5.9842
0.71	7.1167
0.72	8.1529
0.73	6.9514
0.74	7.7885
0.75	7.647
0.76	7.423
0.77	7.023
0.78	7.9765
0.79	7.18
0.8	6.7265
0.81	7.4705
0.82	6.2665
0.83	7.595
0.84	7.0577
0.85	7.4677
0.86	6.7663
0.87	7.3913
0.88	6.8274
0.89	6.4057
0.9	6.84
0.91	6.5752
0.92	7.5289
0.93	6.7233
0.94	7.6352
0.95	7.5162
0.96	7.3899
0.97	6.7907
0.98	7.2815
0.99	7.7121
1	8.6717
1.01	7.1207
1.02	7.9148
1.03	6.7523
1.04	7.0619
1.05	7.9769
1.06	7.2831
1.07	7.4487
1.08	6.6884
1.09	7.4838
1.1	7.0081
1.11	7.2826
1.12	7.1942
1.13	7.9809
1.14	7.475
1.15	7.6065
1.16	7.2323
1.17	6.4277
1.18	6.5336
1.19	6.9873
1.2	7.3561
1.21	8.4684
1.22	7.7628
1.23	6.4412
1.24	7.645
1.25	8.0334
1.26	8.7106
1.27	8.0582
1.28	8.4241
1.29	7.9903
1.3	7.8124
1.31	7.8696
1.32	8.1746
1.33	8.184
1.34	7.7325
1.35	8.4795
1.36	7.5206
1.37	8.3049
1.38	7.5084
1.39	8.4478
1.4	7.3453
1.41	9.1031
1.42	8.9447
1.43	8.3151
1.44	8.7356
1.45	9.2612
1.46	8.3302
1.47	8.4947
1.48	8.3546
1.49	7.5499
1.5	7.8677
1.51	7.7787
1.52	7.9078
1.53	8.309
1.54	8.1398
1.55	7.4394
1.56	8.7158
1.57	7.4442
1.58	7.3003
1.59	6.2769
1.6	6.2058
1.61	6.7808
1.62	7.3187
1.63	7.5457
1.64	6.0663
1.65	6.3112
1.66	6.8122
1.67	7.2681
1.68	6.704
1.69	7.5637
1.7	6.3851
1.71	7.7354
1.72	7.8979
1.73	7.7476
1.74	8.0089
1.75	6.0465
1.76	7.5044
1.77	7.1974
1.78	7.4591
1.79	7.0839
1.8	6.5635
1.81	8.1395
1.82	8.0447
1.83	7.8655
1.84	7.9513
1.85	7.4042
1.86	7.1027
1.87	6.6768
1.88	8.9171
1.89	8.8851
1.9	8.3991
1.91	8.59
1.92	7.1193
1.93	7.2584
1.94	7.5779
1.95	7.2595
1.96	7.6429
1.97	8.231
1.98	7.3758
1.99	9.0079
2	8.878
2.01	8.0381
2.02	8.1445
2.03	8.7503
2.04	8.4451
2.05	8.5598
2.06	7.4854
2.07	7.6128
2.08	8.1676
2.09	6.8811
2.1	8.1681
2.11	6.6082
2.12	8.9114
2.13	8.6157
2.14	8.0911
2.15	7.9127
2.16	7.6966
2.17	8.3544
2.18	7.6927
2.19	7.4156
2.2	6.1763
2.21	6.9529
2.22	8.0004
2.23	7.8557
2.24	7.841
2.25	7.571
2.26	7.7403
2.27	8.4318
2.28	8.2939
2.29	7.7078
2.3	7.3228
2.31	7.3103
2.32	7.829
2.33	8.0088
2.34	7.8959
2.35	7.8758
2.36	7.6485
2.37	7.4991
2.38	7.8805
2.39	8.0243
2.4	8.1613
2.41	7.8957
2.42	8.0621
2.43	6.8253
2.44	8.0488
2.45	7.8303
2.46	6.9816
2.47	7.4456
2.48	7.333
2.49	7.0512
2.5	7.0337
2.51	8.2326
2.52	7.1806
2.53	6.9108
2.54	7.4374
2.55	7.0983
2.56	6.8649
2.57	7.2834
2.58	7.5149
2.59	6.5536
2.6	6.6639
2.61	7.782
2.62	7.036
2.63	7.5924
2.64	7.6788
2.65	7.1071
2.66	7.1877
2.67	8.7847
2.68	7.1285
2.69	7.4992
2.7	7.2643
2.71	7.5105
2.72	7.029
2.73	6.8695
2.74	7.6185
2.75	7.12
2.76	8.0381
2.77	7.7125
2.78	8.34
2.79	8.2548
2.8	7.9617
2.81	7.1323
2.82	8.0789
2.83	6.8919
2.84	8.2254
2.85	8.03
2.86	7.6643
2.87	8.4356
2.88	7.6494
2.89	7.045
2.9	6.7627
2.91	6.5813
2.92	7.2891
2.93	7.3409
2.94	7.5306
2.95	8.3377
2.96	8.2418
2.97	7.8428
2.98	7.5625
2.99	7.1255
3	7.162
3.01	7.8713
3.02	7.3722
3.03	6.313
3.04	8.0963
3.05	7.8812
3.06	8.3968
3.07	8.2128
3.08	8.695
3.09	8.2271
3.1	7.8317
3.11	7.7514
3.12	8.4004
3.13	7.6481
3.14	7.677
3.15	7.6531
3.16	7.548
3.17	7.2141
3.18	7.173
3.19	8.0847
3.2	7.7127
3.21	6.7303
3.22	8.3131
3.23	7.4247
3.24	8.0833
3.25	8.4897
3.26	8.7562
3.27	8.3788
3.28	6.9571
3.29	6.7521
3.3	7.8944
3.31	7.2011
3.32	7.7868
3.33	7.9875
3.34	6.9561
3.35	6.7455
3.36	7.2912
3.37	7.4762
3.38	7.2181
3.39	7.4964
3.4	6.6018
3.41	7.5538
3.42	7.3654
3.43	6.3911
3.44	7.0267
3.45	8.0283
3.46	8.2318
3.47	8.0104
3.48	8.3284
3.49	7.1433
3.5	7.6171
3.51	7.3681
3.52	7.6604
3.53	7.3264
3.54	7.1846
3.55	7.8477
3.56	8.1192
3.57	8.8158
3.58	10.008
3.59	8.8914
3.6	8.3865
3.61	8.7947
3.62	8.1209
3.63	7.8773
3.64	8.5578
3.65	8.4071
3.66	8.365
3.67	8.779
3.68	9.03
3.69	8.106
3.7	8.5003
3.71	8.0403
3.72	7.7579
3.73	8.7504
3.74	8.0858
3.75	9.2191
3.76	8.5722
3.77	7.3881
3.78	8.6189
3.79	8.8896
3.8	8.7876
3.81	7.5345
3.82	8.7628
3.83	8.7019
3.84	10.1544
3.85	7.2673
3.86	9.0165
3.87	8.7975
3.88	8.2839
3.89	7.5237
3.9	7.5964
3.91	7.4703
3.92	8.1273
3.93	6.7469
3.94	8.979
3.95	8.2946
3.96	7.1153
3.97	7.9491
3.98	9.1996
3.99	8.9723
4	8.3624
4.01	8.6675
4.02	8.6977
4.03	8.8545
4.04	8.4985
4.05	7.5156
4.06	9.4824
4.07	8.0907
4.08	7.353
4.09	8.1975
4.1	8.1919
4.11	8.4467
4.12	9.2445
4.13	8.3709
4.14	9.5134
4.15	10.0841
4.16	9.4706
4.17	9.24
4.18	9.6003
4.19	8.9761
4.2	8.6669
4.21	8.5609
4.22	8.2699
4.23	7.1259
4.24	8.521
4.25	12.4868
4.26	9.9571
4.27	12.3165
4.28	11.2705
4.29	10.6493
4.3	11.2373
4.31	10.9898
4.32	9.9065
4.33	9.6158
4.34	8.8997
4.35	6.8004
4.36	6.6921
4.37	7.6778
4.38	7.9448
4.39	7.144
4.4	8.8968
4.41	9.3106
4.42	8.6932
4.43	8.8613
4.44	9.8211
4.45	8.6168
4.46	8.2095
4.47	8.3189
4.48	7.9501
4.49	7.8573
4.5	8.5475
4.51	6.8869
4.52	7.1028
4.53	10.0334
4.54	8.1998
4.55	10.6503
4.56	9.9058
4.57	9.9694
4.58	8.9551
4.59	7.4924
4.6	8.943
4.61	8.2839
4.62	9.5474
4.63	10.4313
4.64	8.5428
4.65	8.7309
4.66	8.3603
4.67	8.583
4.68	9.7524
4.69	10.3321
4.7	11.0405
4.71	10.3321
4.72	10.0664
4.73	9.7399
4.74	10.7929
4.75	9.5053
4.76	7.4266
4.77	7.5038
4.78	8.6066
4.79	8.7534
4.8	9.4417
4.81	9.3255
4.82	10.1547
4.83	10.3151
4.84	10.0548
4.85	8.3113
4.86	9.2621
4.87	8.6963
4.88	9.4485
4.89	9.3021
4.9	9.5782
4.91	8.6671
4.92	8.788
4.93	8.6709
4.94	8.7367
4.95	8.4391
4.96	8.0891
4.97	7.8429
4.98	7.4819
4.99	7.8246
5	7.7178
5.01	7.5712
5.02	8.3574
5.03	7.6675
5.04	7.7092
5.05	8.1753
5.06	8.0973
5.07	8.7844
5.08	8.802
5.09	8.5735
5.1	7.9139
5.11	9.3979
5.12	8.2935
5.13	9.1102
5.14	8.4695
5.15	8.7043
5.16	7.7072
5.17	8.5321
5.18	8.4116
5.19	8.0343
5.2	7.9193
5.21	8.1535
5.22	8.4799
5.23	7.9265
5.24	8.0476
5.25	7.0038
5.26	7.5397
5.27	6.9873
5.28	7.5881
5.29	8.5007
5.3	8.9004
5.31	8.1672
5.32	8.133
5.33	8.1449
5.34	6.9801
5.35	7.241
5.36	5.9829
5.37	6.5211
5.38	9.0317
5.39	8.0567
5.4	8.6547
5.41	8.6906
5.42	9.6794
5.43	8.8743
5.44	7.8341
5.45	8.6123
5.46	8.6325
5.47	8.4962
5.48	8.9017
5.49	8.2822
5.5	7.6261
5.51	7.6686
5.52	8.4552
5.53	8.5901
5.54	11.1408
5.55	8.4855
5.56	7.7999
5.57	9.8012
5.58	8.3583
5.59	8.9655
5.6	9.9634
5.61	9.5124
5.62	9.2162
5.63	9.6511
5.64	9.5778
5.65	8.7282
5.66	8.7613
5.67	9.4113
5.68	8.6372
5.69	8.0448
5.7	6.6197
5.71	9.7001
5.72	6.3852
5.73	7.0777
5.74	8.217
5.75	6.5366
5.76	7.0204
5.77	7.6029
5.78	8.0855
5.79	11.5266
5.8	8.6255
5.81	8.4766
5.82	10.0343
5.83	7.6384
5.84	6.8939
5.85	6.7294
5.86	7.4555
5.87	8.1069
5.88	10.5034
5.89	9.2131
5.9	9.9881
5.91	12.0859
5.92	11.4179
5.93	12.8677
5.94	12.6723
5.95	12.0806
5.96	12.7021
5.97	14.5872
5.98	13.8379
5.99	14.3571
6	13.3406
6.01	11.7863
6.02	10.483
6.03	10.4243
6.04	13.169
6.05	14.0739
6.06	14.865
6.07	12.7037
6.08	12.9214
6.09	12.5646
6.1	14.1781
6.11	13.7445
6.12	14.0249
6.13	13.4253
6.14	13.6112
6.15	14.4101
6.16	13.9314
6.17	13.1528
6.18	14.4383
6.19	14.2752
6.2	15.5567
6.21	13.9244
6.22	13.3158
6.23	16.441
6.24	12.9874
6.25	14.7679
6.26	14.507
6.27	14.9615
6.28	13.7798
6.29	13.7511
6.3	12.8036
6.31	11.1109
6.32	11.8806
6.33	11.9763
6.34	12.9869
6.35	11.1802
6.36	12.9005
6.37	13.0305
6.38	12.0585
6.39	10.7987
6.4	11.935
6.41	11.7024
6.42	11.6475
6.43	12.8071
6.44	14.1877
6.45	13.6455
6.46	14.0468
6.47	14.9833
6.48	13.7773
6.49	13.2475
6.5	14.5315
6.51	14.4639
6.52	14.0045
6.53	14.1364
6.54	12.3343
6.55	13.1311
6.56	14.2659
6.57	15.1973
6.58	14.1359
6.59	13.8774
6.6	14.3957
6.61	14.0861
6.62	11.9834
6.63	11.5298
6.64	14.0405
6.65	12.3628
6.66	14.7398
6.67	13.6441
6.68	14.3488
6.69	14.3012
6.7	14.839
6.71	14.5537
6.72	15.1853
6.73	14.7479
6.74	13.9321
6.75	15.9368
6.76	16.2675
6.77	13.1787
6.78	14.8345
6.79	14.7843
6.8	13.5588
6.81	13.0992
6.82	13.5344
6.83	14.349
6.84	14.4205
6.85	15.1739
6.86	13.4104
6.87	11.6266
6.88	8.1398
6.89	9.6849
6.9	10.3357
6.91	11.27
6.92	10.2261
6.93	12.6007
6.94	13.2977
6.95	14.5123
6.96	13.8189
6.97	15.0384
6.98	14.2634
6.99	13.116
7	14.6559
7.01	14.2447
7.02	12.5074
7.03	13.6514
7.04	14.2266
7.05	14.2006
7.06	14.1665
7.07	13.7076
7.08	14.578
7.09	13.2517
7.1	14.1197
7.11	14.7763
7.12	14.6225
7.13	13.6079
7.14	12.9771
7.15	15.3251
7.16	14.2789
7.17	14.6454
7.18	10.3359
7.19	12.1503
7.2	11.7362
7.21	11.2696
7.22	10.7867
7.23	9.5551
7.24	11.8676
7.25	11.9441
7.26	10.9356
7.27	13.5659
7.28	12.5362
7.29	10.9152
7.3	12.215
7.31	12.7488
7.32	12.9534
7.33	13.8083
7.34	13.5823
7.35	13.1328
7.36	13.4066
7.37	12.3972
7.38	10.9999
7.39	12.8309
7.4	11.7137
7.41	9.6882
7.42	11.3255
7.43	11.722
7.44	10.852
7.45	13.32
7.46	13.594
7.47	12.4768
7.48	14.1037
7.49	11.2221
7.5	12.2284
7.51	12.2698
7.52	12.0819
7.53	14.1416
7.54	12.8158
7.55	12.1757
7.56	12.3958
7.57	11.0014
7.58	11.3784
7.59	11.6194
7.6	11.8681
7.61	11.0489
7.62	10.3962
7.63	11.8107
7.64	10.8051
7.65	12.7856
7.66	11.8847
7.67	10.1418
7.68	10.0575
7.69	10.4425
7.7	11.8827
7.71	11.0574
7.72	8.6654
7.73	8.3402
7.74	6.6707
7.75	6.6033
7.76	7.0139
7.77	8.6393
7.78	8.8994
7.79	6.838
7.8	6.4277
7.81	7.3
7.82	7.4263
7.83	8.0133
7.84	7.7244
7.85	7.5698
7.86	6.8208
7.87	6.7458
7.88	7.8609
7.89	8.941
7.9	8.0407
7.91	7.4225
7.92	7.2722
7.93	6.6358
7.94	7.4154
7.95	7.1681
7.96	7.6498
7.97	7.3952
7.98	7.2587
7.99	11.8463
8	11.3636
8.01	11.1745
8.02	13.591
8.03	13.1287
8.04	10.324
8.05	12.3891
8.06	14.6804
8.07	15.1621
8.08	14.4679
8.09	14.9118
8.1	14.5777
8.11	14.0153
8.12	12.7718
8.13	10.2432
8.14	9.8874
8.15	7.7311
8.16	7.8369
8.17	7.707
8.18	8.5454
8.19	8.1216
8.2	6.7008
8.21	7.3063
8.22	6.4254
8.23	6.4828
8.24	7.6328
8.25	10.0402
8.26	9.3781
8.27	10.8014
8.28	14.1854
8.29	14.54
8.3	12.6152
8.31	10.5055
8.32	10.3172
8.33	10.7954
8.34	12.0629
8.35	11.3087
8.36	10.6361
8.37	14.1376
8.38	13.0486
8.39	15.363
8.4	13.8473
8.41	11.5872
8.42	10.5291
8.43	11.273
8.44	11.5455
8.45	12.7849
8.46	11.8177
8.47	13.3253
8.48	12.8641
8.49	11.8499
8.5	12.4336
8.51	12.8941
8.52	11.0744
8.53	9.4455
8.54	9.5395
8.55	9.8499
8.56	11.4898
8.57	11.3134
8.58	12.1193
8.59	13.2775
8.6	14.5456
8.61	11.6778
8.62	12.2115
8.63	14.9432
8.64	13.8621
8.65	14.4962
8.66	13.7641
8.67	13.9408
8.68	14.0849
8.69	14.8951
8.7	13.1203
8.71	14.1205
8.72	13.9284
8.73	12.3741
8.74	12.2221
8.75	13.3008
8.76	12.9089
8.77	14.2077
8.78	14.8082
8.79	13.6092
8.8	11.9311
8.81	14.7111
8.82	12.9603
8.83	13.9983
8.84	12.7138
8.85	9.2445
8.86	10.0811
8.87	8.3518
8.88	7.9878
8.89	7.6675
8.9	8.7867
8.91	8.8138
8.92	7.5509
8.93	8.0615
8.94	8.8927
8.95	7.9336
8.96	7.9021
8.97	9.817
8.98	8.6117
8.99	9.2787
9	8.85
9.01	8.8697
9.02	8.6395
9.03	8.1575
9.04	8.8589
9.05	8.6256
9.06	9.2307
9.07	7.8549
9.08	6.9583
9.09	8.2649
9.1	7.5137
9.11	8.467
9.12	9.9597
9.13	7.1982
9.14	6.9296
9.15	7.3501
9.16	8.3949
9.17	6.4509
9.18	6.5181
9.19	7.29
9.2	6.6759
9.21	6.844
9.22	8.4345
9.23	8.0552
9.24	8.2345
9.25	7.5049
9.26	7.4218
9.27	8.7018
9.28	9.4904
9.29	8.2952
9.3	8.349
9.31	7.8286
9.32	7.7772
9.33	8.7028
9.34	8.2696
9.35	8.6916
9.36	7.1475
9.37	6.2692
9.38	7.0078
9.39	7.6204
9.4	7.9582
9.41	8.3126
9.42	6.4458
9.43	6.9661
9.44	6.576
9.45	6.8706
9.46	6.7865
9.47	6.5847
9.48	7.1061
9.49	8.2108
9.5	8.3152
9.51	8.809
9.52	8.1478
9.53	9.1169
9.54	9.3183
9.55	7.0595
9.56	8.4008
9.57	8.4286
9.58	8.3445
9.59	8.2726
9.6	9.141
9.61	8.0038
9.62	8.9919
9.63	7.8252
9.64	9.2
9.65	9.6167
9.66	8.338
9.67	10.7807
9.68	9.6353
9.69	9.1216
9.7	8.157
9.71	7.8509
9.72	8.3375
9.73	8.2744
9.74	8.2246
9.75	8.1456
9.76	8.1845
9.77	9.8046
9.78	12.1236
9.79	9.7177
9.8	8.3571
9.81	9.1276
9.82	10.8027
9.83	9.6854
9.84	8.4313
9.85	9.7689
9.86	12.0916
9.87	11.296
9.88	11.9356
9.89	9.4516
9.9	9.7148
9.91	9.5055
9.92	7.9497
9.93	7.6282
9.94	8.3864
9.95	7.9933
9.96	8.6012
9.97	8.3436
9.98	7.1611
9.99	7.333
10	6.4412
10.01	7.2047
10.02	6.9757
10.03	7.1977
10.04	7.9287
10.05	8.3827
10.06	8.7521
10.07	7.6299
10.08	7.6599
10.09	8.5571
10.1	9.4895
10.11	9.2653
10.12	9.599
10.13	7.8221
10.14	6.9662
10.15	7.6937
10.16	7.2434
10.17	7.3058
10.18	7.5717
10.19	7.8967
10.2	8.2281
10.21	9.1893
10.22	8.6746
10.23	8.4748
10.24	8.3291
10.25	8.4523
10.26	7.9378
10.27	5.751
10.28	7.4277
10.29	7.6757
10.3	7.8844
10.31	7.102
10.32	6.8603
10.33	6.1663
10.34	6.9422
10.35	7.788
10.36	7.2853
10.37	6.5199
10.38	6.1082
10.39	6.8714
10.4	7.1917
10.41	6.7201
10.42	6.9114
10.43	7.1599
10.44	8.2019
10.45	7.1347
10.46	6.6591
10.47	6.6029
10.48	7.243
10.49	7.2321
10.5	6.4739
10.51	6.5569
10.52	7.1134
10.53	7.846
10.54	7.3766
10.55	6.9434
10.56	7.7111
10.57	7.0748
10.58	7.3345
10.59	9.284
10.6	8.345
10.61	8.2109
10.62	10.3415
10.63	9.548
10.64	8.6111
10.65	8.5256
10.66	8.7657
10.67	9.3441
10.68	8.9899
10.69	9.6125
10.7	8.7659
10.71	9.0089
10.72	9.6338
10.73	8.8939
10.74	9.9396
10.75	9.7203
10.76	10.2509
10.77	8.0469
10.78	7.6725
10.79	7.7849
10.8	8.6311
10.81	9.0077
10.82	9.0219
10.83	9.2261
10.84	8.077
10.85	8.7858
10.86	7.2638
10.87	8.0859
10.88	10.5195
10.89	8.4446
10.9	8.6766
10.91	7.1127
10.92	7.1075
10.93	7.1722
10.94	7.3662
10.95	6.2404
10.96	7.2485
10.97	7.7973
10.98	7.6488
10.99	7.7322
11	6.4847
11.01	6.6291
11.02	7.445
11.03	7.0105
11.04	7.1391
11.05	6.664
11.06	8.896
11.07	7.5901
11.08	6.7041
11.09	6.7582
11.1	6.9453
11.11	6.5436
11.12	7.5349
11.13	7.6833
11.14	6.7273
11.15	7.7065
11.16	7.9984
11.17	7.2865
11.18	7.2405
11.19	7.0991
11.2	6.9818
11.21	7.0643
11.22	7.1099
11.23	7.4774
11.24	7.2483
11.25	6.9768
11.26	7.5263
11.27	8.1802
11.28	6.4475
11.29	7.3644
11.3	8.2721
11.31	8.2413
11.32	7.7845
11.33	7.6328
11.34	8.1872
11.35	8.0462
11.36	8.0071
11.37	7.743
11.38	7.966
11.39	7.5767
11.4	8.2353
11.41	8.2592
11.42	9.8437
11.43	9.874
11.44	10.6408
11.45	10.3922
11.46	9.3498
11.47	8.8921
11.48	9.247
11.49	8.311
11.5	9.363
11.51	7.1882
11.52	9.5547
11.53	7.6155
11.54	8.8481
11.55	7.8452
11.56	8.8965
11.57	6.5895
11.58	8.0402
11.59	7.8804
11.6	7.7959
11.61	6.9394
11.62	8.1924
11.63	7.8558
11.64	7.6535
11.65	8.9642
11.66	7.0657
11.67	8.7445
11.68	9.9559
11.69	10.8129
11.7	8.4629
11.71	8.254
11.72	9.0765
11.73	9.0762
11.74	9.1072
11.75	8.72
11.76	9.5179
11.77	8.9809
11.78	9.3243
11.79	9.3831
11.8	9.9206
11.81	9.5651
11.82	9.636
11.83	10.0304
11.84	9.7837
11.85	9.1883
11.86	7.1218
11.87	9.4942
11.88	9.5256
11.89	8.6125
11.9	10.4804
11.91	11.7277
11.92	9.8878
11.93	9.5588
11.94	7.3505
11.95	8.317
11.96	6.7734
11.97	8.0004
11.98	6.585
11.99	8.1542
12	7.0586
12.01	7.2183
12.02	6.6287
12.03	6.8561
12.04	7.8698
12.05	7.2023
12.06	8.1643
12.07	8.7128
12.08	7.3498
12.09	7.3806
12.1	8.0048
12.11	6.5701
12.12	7.1671
12.13	6.6633
12.14	6.8864
12.15	7.255
12.16	6.8325
12.17	7.1891
12.18	7.3339
12.19	6.3269
12.2	6.8832
12.21	6.9219
12.22	7.6745
12.23	8.9133
12.24	7.8919
12.25	7.9671
12.26	7.1775
12.27	7.042
12.28	6.9985
12.29	6.5513
12.3	7.5883
12.31	7.06
12.32	7.1256
12.33	6.1801
12.34	6.5782
12.35	6.4896
12.36	7.5792
12.37	8.7215
12.38	8.4189
12.39	8.6889
12.4	8.3326
12.41	8.1852
12.42	8.22
12.43	7.8729
12.44	8.816
12.45	9.259
12.46	8.8542
12.47	8.6335
12.48	8.8563
12.49	8.841
12.5	8.8695
12.51	7.9169
12.52	8.3526
12.53	8.903
12.54	9.0763
12.55	9.6096
12.56	9.1692
12.57	8.4295
12.58	7.1554
12.59	8.2422
12.6	7.2259
12.61	7.1658
12.62	8.1061
12.63	7.9748
12.64	7.6402
12.65	6.5752
12.66	8.3401
12.67	7.4142
12.68	7.9506
12.69	6.6979
12.7	6.834
12.71	7.7816
12.72	8.049
12.73	7.6401
12.74	6.93
12.75	8.1107
12.76	8.1327
12.77	8.6341
12.78	7.6047
12.79	7.2654
12.8	7.2354
12.81	7.3192
12.82	6.3873
12.83	7.2053
12.84	7.4051
12.85	8.1074
12.86	6.6184
12.87	7.0713
12.88	5.9901
12.89	7.4308
12.9	6.9823
12.91	9.8789
12.92	7.3279
12.93	7.3106
12.94	8.3622
12.95	8.407
12.96	7.5081
12.97	7.8551
12.98	8.5002
12.99	6.3761
13	7.02
13.01	7.6724
13.02	9.2739
13.03	8.5626
13.04	8.4456
13.05	8.3438
13.06	7.4464
13.07	7.2609
13.08	7.4322
13.09	7.5703
13.1	8.5418
13.11	7.765
13.12	8.3596
13.13	6.7262
13.14	7.3121
13.15	8.068
13.16	8.7307
13.17	8.0484
13.18	8.5645
13.19	7.9852
13.2	8.1069
13.21	7.6457
13.22	9.1038
13.23	8.5458
13.24	9.1495
13.25	9.1712
13.26	8.4807
13.27	8.5757
13.28	11.8608
13.29	11.8165
13.3	12.2136
13.31	11.6814
13.32	13.3846
13.33	10.7288
13.34	12.3749
13.35	10.7868
13.36	9.5518
13.37	11.3234
13.38	12.0762
13.39	11.5048
13.4	11.3467
13.41	11.8524
13.42	12.5899
13.43	12.2628
13.44	11.5138
13.45	11.4773
13.46	12.1342
13.47	13.616
13.48	12.7484
13.49	13.725
13.5	13.0125
13.51	14.2819
13.52	11.4231
13.53	13.0041
13.54	14.5611
13.55	12.3982
13.56	14.6064
13.57	13.991
13.58	11.9494
13.59	13.9836
13.6	13.4717
13.61	12.3041
13.62	13.1411
13.63	14.2977
13.64	14.7962
13.65	14.6835
13.66	12.5993
13.67	13.1457
13.68	11.7613
13.69	10.843
13.7	11.2289
13.71	13.7232
13.72	14.2878
13.73	12.4188
13.74	12.5276
13.75	12.5726
13.76	12.7526
13.77	12.4485
13.78	13.4727
13.79	13.5769
13.8	12.2273
13.81	13.3721
13.82	13.0203
13.83	12.8602
13.84	13.8341
13.85	14.035
13.86	12.5719
13.87	12.3663
13.88	12.6574
13.89	12.905
13.9	13.0896
13.91	13.642
13.92	12.9439
13.93	9.5262
13.94	10.0538
13.95	14.1057
13.96	12.1189
13.97	13.4694
13.98	13.4244
13.99	13.326
14	13.77
14.01	13.3321
14.02	11.8557
14.03	13.6978
14.04	12.8791
14.05	13.7942
14.06	12.9819
14.07	13.7169
14.08	15.1965
14.09	13.0737
14.1	13.3003
14.11	14.0036
14.12	15.7439
14.13	13.8055
14.14	12.3097
14.15	12.2723
14.16	12.598
14.17	12.2814
14.18	11.9614
14.19	11.4922
14.2	10.89
14.21	11.9636
14.22	12.7186
14.23	9.3232
14.24	8.6058
14.25	8.6601
14.26	8.9223
14.27	7.9678
14.28	10.3028
14.29	9.1894
14.3	9.5246
14.31	11.0283
14.32	11.6611
14.33	12.1111
14.34	11.5293
14.35	11.274
14.36	11.1122
14.37	12.5567
14.38	12.3484
14.39	14.5253
14.4	12.6842
14.41	12.0206
14.42	14.5749
14.43	13.2503
14.44	13.1057
14.45	14.5459
14.46	14.8855
14.47	12.5471
14.48	11.8159
14.49	10.9185
14.5	11.6843
14.51	12.3182
14.52	13.9298
14.53	13.3666
14.54	14.4078
14.55	12.0755
14.56	12.4177
14.57	12.6846
14.58	12.9296
14.59	12.8872
14.6	14.6078
14.61	15.1699
14.62	11.8503
14.63	12.9665
14.64	11.3901
14.65	13.036
14.66	12.4976
14.67	12.4006
14.68	12.4326
14.69	12.7264
14.7	10.8395
14.71	12.5705
14.72	12.9584
14.73	15.1137
14.74	12.4532
14.75	13
14.76	12.0126
14.77	15.4531
14.78	13.7209
14.79	14.8394
14.8	13.839
14.81	11.1886
14.82	10.0409
14.83	9.8724
14.84	13.7562
14.85	14.7748
14.86	14.4213
14.87	15.0006
14.88	13.987
14.89	15.2081
14.9	12.2626
14.91	13.2249
14.92	12.9962
14.93	12.6672
14.94	11.8015
14.95	11.5874
14.96	14.0246
14.97	10.7484
14.98	11.5601
14.99	12.3253
15	13.1052
15.01	14.6804
15.02	13.7291
15.03	13.8741
15.04	14.5975
15.05	13.9482
15.06	12.7953
15.07	15.1131
15.08	13.9037
15.09	15.1833
15.1	14.3986
15.11	13.8945
15.12	12.9895
15.13	15.3021
15.14	14.9896
15.15	14.1096
15.16	13.6837
15.17	14.9012
15.18	13.7676
15.19	14.1068
15.2	12.1155
15.21	11.8328
15.22	10.799
15.23	10.9666
15.24	8.196
15.25	8.073
15.26	8.7923
15.27	8.9107
15.28	6.7522
15.29	8.6962
15.3	6.8905
15.31	6.9613
15.32	6.975
15.33	8.1275
15.34	7.1563
15.35	7.4869
15.36	6.3861
15.37	8.3007
15.38	8.2718
15.39	8.5419
15.4	7.2662
15.41	8.277
15.42	7.5473
15.43	8.783
15.44	7.5234
15.45	7.4648
15.46	6.3297
15.47	6.2249
15.48	7.2293
15.49	8.0258
15.5	6.5838
15.51	7.4453
15.52	9.0023
15.53	6.8385
15.54	6.8026
15.55	7.7195
15.56	7.7162
15.57	8.2689
15.58	8.3446
15.59	7.2849
15.6	6.6873
15.61	7.7459
15.62	7.0802
15.63	7.0397
15.64	6.9058
15.65	7.5046
15.66	9.8442
15.67	9.285
15.68	8.4686
15.69	8.1644
15.7	7.831
15.71	8.2864
15.72	7.6975
15.73	8.8589
15.74	7.4432
15.75	5.7407
15.76	6.6232
15.77	7.0252
15.78	10.5587
15.79	7.2314
15.8	8.6086
15.81	7.8427
15.82	8.7495
15.83	11.5598
15.84	13.4602
15.85	12.0259
15.86	12.1539
15.87	13.5788
15.88	12.4093
15.89	13.1818
15.9	13.4561
15.91	11.3916
15.92	11.1044
15.93	11.3745
15.94	11.8749
15.95	11.0891
15.96	13.4257
15.97	12.0697
15.98	12.6037
15.99	13.2743
16	15.2844
16.01	12.6576
16.02	12.9713
16.03	12.055
16.04	12.8462
16.05	12.5286
16.06	10.1383
16.07	9.0536
16.08	8.1917
16.09	8.464
16.1	9.5548
16.11	9.3049
16.12	11.2006
16.13	10.5179
16.14	13.8679
16.15	12.8503
16.16	14.3634
16.17	12.0542
16.18	10.9811
16.19	11.5151
16.2	13.7413
16.21	14.7211
16.22	13.8241
16.23	13.043
16.24	14.4987
16.25	13.8507
16.26	10.4334
16.27	12.479
16.28	10.9907
16.29	9.5757
16.3	10.5841
16.31	11.0743
16.32	12.4087
16.33	13.4492
16.34	13.5997
16.35	14.5291
16.36	14.6974
16.37	15.9025
16.38	14.027
16.39	13.9802
16.4	12.2088
16.41	13.3535
16.42	13.8771
16.43	12.6548
16.44	13.5282
16.45	12.5631
16.46	12.3834
16.47	10.9759
16.48	12.5709
16.49	12.3964
16.5	12.7703
16.51	11.1608
16.52	12.3335
16.53	12.944
16.54	10.9323
16.55	11.8128
16.56	12.1
16.57	11.3377
16.58	11.5584
16.59	12.4192
16.6	10.8722
16.61	10.3346
16.62	11.3884
16.63	11.049
16.64	11.4725
16.65	10.6677
16.66	11.3372
16.67	11.4327
16.68	10.7246
16.69	8.7911
16.7	9.87
16.71	8.8098
16.72	8.59
16.73	9.398
16.74	9.7694
16.75	10.3118
16.76	10.8611
16.77	11.0086
16.78	12.3548
16.79	10.1407
16.8	8.8662
16.81	8.9236
16.82	9.3956
16.83	8.7485
16.84	8.7609
16.85	8.1428
16.86	8.7629
16.87	8.1786
16.88	8.8175
16.89	8.404
16.9	9.1453
16.91	8.4277
16.92	8.2335
16.93	8.273
16.94	8.2338
16.95	8.089
16.96	8.416
16.97	8.3708
16.98	9.303
16.99	8.7436
17	8.9449
17.01	9.0023
17.02	8.5767
17.03	7.6854
17.04	7.7084
17.05	8.1681
17.06	9.0541
17.07	7.8829
17.08	7.1988
17.09	7.9363
17.1	7.4828
17.11	6.1355
17.12	7.3676
17.13	7.1663
17.14	8.6395
17.15	7.7063
17.16	8.2139
17.17	7.7745
17.18	9.1982
17.19	7.2626
17.2	8.7697
17.21	8.5478
17.22	7.8823
17.23	7.886
17.24	8.4484
17.25	8.3716
17.26	8.4653
17.27	7.1656
17.28	6.2503
17.29	6.0505
17.3	6.3078
17.31	6.9275
17.32	7.4407
17.33	7.7603
17.34	8.4592
17.35	7.2561
17.36	7.2862
17.37	8.2704
17.38	7.5659
17.39	8.3812
17.4	8.1445
17.41	8.163
17.42	9.1983
17.43	8.7268
17.44	10.2795
17.45	8.5383
17.46	8.4857
17.47	8.2037
17.48	8.3477
17.49	7.9758
17.5	8.0888
17.51	8.1691
17.52	8.0652
17.53	7.0067
17.54	7.4659
17.55	7.8943
17.56	8.5499
17.57	8.4279
17.58	8.2973
17.59	9.6613
17.6	8.9172
17.61	9.197
17.62	8.7337
17.63	8.4252
17.64	7.5985
17.65	7.7737
17.66	9.0873
17.67	8.2807
17.68	7.8031
17.69	8.2323
17.7	7.4426
17.71	8.2543
17.72	7.8934
17.73	7.044
17.74	8.7057
17.75	8.2154
17.76	6.7325
17.77	7.3673
17.78	7.301
17.79	7.1351
17.8	6.8025
17.81	7.5307
17.82	6.4471
17.83	7.0431
17.84	7.3232
17.85	8.345
17.86	6.8509
17.87	7.5545
17.88	7.9328
17.89	9.1506
17.9	8.7869
17.91	9.2011
17.92	9.6705
17.93	8.8269
17.94	8.1404
17.95	10.0577
17.96	9.1649
17.97	8.8675
17.98	10.142
17.99	9.6612
18	10.8023
18.01	8.3015
18.02	11.4982
18.03	10.3047
18.04	10.1118
18.05	10.7497
18.06	9.4146
18.07	7.8949
18.08	7.8567
18.09	11.1743
18.1	12.2394
18.11	11.5749
18.12	13.5068
18.13	13.0382
18.14	13.0831
18.15	12.5169
18.16	12.9045
18.17	11.0224
18.18	7.9093
18.19	8.2899
18.2	9.8039
18.21	9.0679
18.22	10.6067
18.23	9.6444
18.24	12.8775
18.25	11.6878
18.26	10.9334
18.27	9.923
18.28	10.6654
18.29	9.7134
18.3	11.5928
18.31	10.4424
18.32	8.3646
18.33	10.1384
18.34	8.9291
18.35	9.5077
18.36	8.1914
18.37	8.2002
18.38	7.2039
18.39	6.257
18.4	6.6867
18.41	7.4549
18.42	8.3877
18.43	7.104
18.44	8.1357
18.45	7.3451
18.46	7.3339
18.47	7.1762
18.48	7.8753
18.49	6.6685
18.5	7.4558
18.51	6.7557
18.52	7.2381
18.53	8.2326
18.54	9.2176
18.55	7.0334
18.56	7.592
18.57	6.8512
18.58	6.618
18.59	6.3183
18.6	9.7313
18.61	7.834
18.62	8.6144
18.63	7.921
18.64	7.8632
18.65	11.0159
18.66	10.4943
18.67	8.6883
18.68	9.259
18.69	9.4503
18.7	8.1191
18.71	8.4439
18.72	8.5442
18.73	8.687
18.74	8.7391
18.75	8.0277
18.76	7.899
18.77	9.5882
18.78	8.4573
18.79	7.7012
18.8	7.8424
18.81	7.4007
18.82	10.1585
18.83	8.6269
18.84	10.2411
18.85	8.7153
18.86	10.7865
18.87	11.9703
18.88	14.2689
18.89	12.8701
18.9	12.1722
18.91	11.458
18.92	11.4843
18.93	11.7524
18.94	12.9367
18.95	13.5175
18.96	13.9397
18.97	14.1768
18.98	11.0228
18.99	10.5753
19	11.8455
19.01	11.5199
19.02	12.5247
19.03	11.8819
19.04	11.7869
19.05	10.0812
19.06	10.8847
19.07	11.886
19.08	12.4794
19.09	13.3355
19.1	12.3875
19.11	11.9719
19.12	13.5735
19.13	13.398
19.14	14.9371
19.15	14.7507
19.16	12.5386
19.17	15.0056
19.18	15.2154
19.19	14.6603
19.2	15.3362
19.21	15.2605
19.22	12.7634
19.23	14.3961
19.24	13.5719
19.25	12.814
19.26	14.1413
19.27	14.6932
19.28	14.1347
19.29	14.6637
19.3	14.1471
19.31	12.3461
19.32	13.3481
19.33	13.5418
19.34	13.789
19.35	13.5583
19.36	14.5161
19.37	14.5522
19.38	15.2553
19.39	14.56
19.4	14.1775
19.41	13.6418
19.42	14.9463
19.43	13.6117
19.44	12.0827
19.45	15.9868
19.46	11.3612
19.47	12.8676
19.48	13.4191
19.49	12.695
19.5	11.6196
19.51	13.5399
19.52	14.4849
19.53	14.4239
19.54	13.7629
19.55	13.4715
19.56	14.5297
19.57	14.6443
19.58	14.1133
19.59	15.9455
19.6	14.1798
19.61	13.812
19.62	13.7339
19.63	12.766
19.64	12.3186
19.65	13.43
19.66	13.1978
19.67	14.1748
19.68	14.1302
19.69	12.8928
19.7	8.5945
19.71	12.6292
19.72	12.9331
19.73	12.604
19.74	10.9611
19.75	10.1961
19.76	8.9537
19.77	9.3071
19.78	9.1287
19.79	9.1424
19.8	8.6286
19.81	7.4473
19.82	9.0316
19.83	10.4477
19.84	7.2556
19.85	6.9902
19.86	7.6132
19.87	7.0161
19.88	6.9539
19.89	7.4514
19.9	7.0046
19.91	7.7204
19.92	9.1298
19.93	9.1572
19.94	8.8268
19.95	8.3904
19.96	8.2988
19.97	8.3205
19.98	7.7785
19.99	6.7264
[truncated: 3,001 more rows]

## Sheet: P-O_distance_6_OxP_CD_GD_down
Time	Distance (A)
0.01	10.9679
0.02	12.2357
0.03	9.7118
0.04	8.4001
0.05	5.4196
0.06	5.3555
0.07	5.1587
0.08	5.5058
0.09	4.9732
0.1	5.5188
0.11	4.4561
0.12	5.3278
0.13	4.689
0.14	4.6917
0.15	4.5366
0.16	3.8171
0.17	5.395
0.18	4.8794
0.19	4.1671
0.2	5.8157
0.21	5.919
0.22	5.7879
0.23	6.3754
0.24	5.1062
0.25	4.671
0.26	4.3341
0.27	4.5342
0.28	4.7659
0.29	4.3149
0.3	4.7737
0.31	4.5372
0.32	4.3507
0.33	4.214
0.34	4.588
0.35	5.3824
0.36	4.3434
0.37	4.007
0.38	4.6944
0.39	5.1575
0.4	4.4814
0.41	4.5765
0.42	4.4713
0.43	5.2929
0.44	4.7537
0.45	4.2203
0.46	4.6338
0.47	4.7346
0.48	3.9609
0.49	4.4683
0.5	4.4998
0.51	4.1385
0.52	4.847
0.53	4.3585
0.54	4.6492
0.55	3.7417
0.56	4.0863
0.57	4.5391
0.58	4.6232
0.59	4.9715
0.6	4.3224
0.61	4.3597
0.62	4.9989
0.63	4.5742
0.64	4.4288
0.65	4.7535
0.66	4.7658
0.67	4.5606
0.68	5.7855
0.69	4.0626
0.7	3.8614
0.71	3.8162
0.72	4.0381
0.73	3.9504
0.74	4.0008
0.75	3.9023
0.76	3.9036
0.77	4.0365
0.78	3.8853
0.79	3.9164
0.8	4.1076
0.81	4.2005
0.82	3.9996
0.83	4.0991
0.84	3.9154
0.85	3.9987
0.86	4.1214
0.87	4.0442
0.88	3.8617
0.89	4.0197
0.9	3.9144
0.91	4.1512
0.92	3.8707
0.93	3.8872
0.94	4.0825
0.95	3.9277
0.96	3.9339
0.97	3.8234
0.98	3.9992
0.99	3.9688
1	3.9966
1.01	3.9355
1.02	3.9329
1.03	3.8584
1.04	3.7554
1.05	3.8743
1.06	4.0404
1.07	3.661
1.08	3.6675
1.09	5.0752
1.1	3.8978
1.11	3.7578
1.12	3.7892
1.13	3.794
1.14	3.7483
1.15	3.5955
1.16	3.9391
1.17	3.9403
1.18	3.8477
1.19	3.934
1.2	4.0833
1.21	4.0544
1.22	3.9047
1.23	3.9731
1.24	3.6875
1.25	3.9781
1.26	3.8608
1.27	4.026
1.28	3.9131
1.29	3.7517
1.3	4.2204
1.31	3.8997
1.32	3.9124
1.33	4.1651
1.34	3.9163
1.35	4.0465
1.36	3.9147
1.37	5.2192
1.38	5.4856
1.39	7.2718
1.4	3.7224
1.41	3.6704
1.42	3.6668
1.43	3.7462
1.44	5.0803
1.45	4.937
1.46	4.8233
1.47	4.6371
1.48	3.6187
1.49	5.097
1.5	4.3812
1.51	4.5333
1.52	3.6624
1.53	3.7566
1.54	3.9119
1.55	3.6434
1.56	3.6451
1.57	3.9242
1.58	3.5859
1.59	3.5711
1.6	3.5387
1.61	4.9928
1.62	3.4646
1.63	3.9535
1.64	3.7816
1.65	4.9812
1.66	3.5859
1.67	4.194
1.68	5.8452
1.69	4.869
1.7	5.1487
1.71	5.4414
1.72	5.8009
1.73	5.6363
1.74	5.6158
1.75	7.5825
1.76	7.6422
1.77	4.2318
1.78	6.6829
1.79	8.261
1.8	5.463
1.81	7.4106
1.82	6.7039
1.83	5.6313
1.84	4.0033
1.85	4.5696
1.86	4.9297
1.87	4.0936
1.88	5.7772
1.89	5.7372
1.9	5.42
1.91	5.3279
1.92	4.8868
1.93	5.1604
1.94	4.3063
1.95	4.2956
1.96	4.2467
1.97	5.365
1.98	5.9994
1.99	5.334
2	4.5569
2.01	3.6598
2.02	4.7248
2.03	5.9686
2.04	5.3266
2.05	4.989
2.06	5.3443
2.07	3.853
2.08	5.2143
2.09	5.6288
2.1	4.1199
2.11	4.0801
2.12	3.9576
2.13	4.6723
2.14	4.6276
2.15	5.1911
2.16	5.3228
2.17	5.584
2.18	4.9852
2.19	4.9388
2.2	6.1553
2.21	5.4319
2.22	6.0493
2.23	5.5876
2.24	5.2609
2.25	4.8406
2.26	4.1741
2.27	4.9778
2.28	3.9837
2.29	4.8776
2.3	5.6865
2.31	5.0916
2.32	4.903
2.33	4.3986
2.34	5.698
2.35	4.6183
2.36	3.4897
2.37	4.7078
2.38	4.8508
2.39	6.0035
2.4	6.4192
2.41	4.3723
2.42	4.8446
2.43	5.0867
2.44	5.1212
2.45	5.6553
2.46	5.0421
2.47	5.8663
2.48	5.0101
2.49	4.9095
2.5	6.3651
2.51	4.4986
2.52	5.3211
2.53	5.5939
2.54	4.6517
2.55	4.8391
2.56	5.2734
2.57	4.9407
2.58	5.3739
2.59	4.5786
2.6	5.4202
2.61	6.596
2.62	4.6014
2.63	5.0822
2.64	4.4536
2.65	4.9884
2.66	5.2398
2.67	5.8404
2.68	6.7606
2.69	5.6021
2.7	4.701
2.71	5.1879
2.72	5.581
2.73	4.9268
2.74	5.148
2.75	4.5834
2.76	4.3244
2.77	4.4977
2.78	4.9314
2.79	4.6284
2.8	5.0005
2.81	4.2648
2.82	5.2281
2.83	5.0219
2.84	4.4139
2.85	5.2084
2.86	5.1917
2.87	3.8489
2.88	4.5332
2.89	4.607
2.9	4.5005
2.91	4.8924
2.92	4.4752
2.93	4.7589
2.94	4.7924
2.95	4.5965
2.96	4.5713
2.97	4.1059
2.98	4.2814
2.99	4.0675
3	5.4935
3.01	4.8514
3.02	4.9886
3.03	5.4081
3.04	5.1932
3.05	4.4893
3.06	4.3098
3.07	4.073
3.08	5.9556
3.09	5.5015
3.1	7.5668
3.11	7.7198
3.12	7.9855
3.13	4.9393
3.14	4.097
3.15	4.8415
3.16	6.0094
3.17	5.2238
3.18	5.1724
3.19	5.3388
3.2	5.028
3.21	4.5807
3.22	3.8733
3.23	4.5622
3.24	4.2347
3.25	4.9973
3.26	4.3007
3.27	4.6517
3.28	4.5299
3.29	5.4061
3.3	4.8771
3.31	4.2365
3.32	4.4107
3.33	4.5013
3.34	4.2507
3.35	4.7053
3.36	4.3419
3.37	5.3504
3.38	4.1152
3.39	4.166
3.4	4.1761
3.41	5.1738
3.42	5.0693
3.43	4.4931
3.44	4.9929
3.45	4.4197
3.46	5.8278
3.47	4.356
3.48	4.6662
3.49	4.884
3.5	5.1429
3.51	4.9688
3.52	4.0069
3.53	4.8936
3.54	5.567
3.55	4.7611
3.56	5.1407
3.57	5.6964
3.58	4.621
3.59	4.7409
3.6	5.3192
3.61	4.8648
3.62	4.4258
3.63	4.5067
3.64	5.0023
3.65	4.4757
3.66	4.7212
3.67	4.1608
3.68	4.5896
3.69	4.4883
3.7	4.5161
3.71	5.7063
3.72	4.6367
3.73	5.4072
3.74	4.6648
3.75	4.2752
3.76	4.1591
3.77	4.2538
3.78	4.0571
3.79	4.6429
3.8	4.3138
3.81	4.1035
3.82	4.8073
3.83	4.8257
3.84	4.4446
3.85	4.6587
3.86	4.57
3.87	4.9517
3.88	5.0231
3.89	4.5957
3.9	5.0357
3.91	4.644
3.92	5.1316
3.93	5.0528
3.94	4.9221
3.95	4.3148
3.96	4.578
3.97	4.9045
3.98	4.2525
3.99	5.6048
4	4.1505
4.01	4.1465
4.02	5.5325
4.03	4.4458
4.04	4.2784
4.05	4.4191
4.06	5.039
4.07	4.4366
4.08	4.4949
4.09	5.07
4.1	5.2259
4.11	4.6209
4.12	5.4114
4.13	4.4261
4.14	4.6828
4.15	4.3394
4.16	4.2331
4.17	4.5052
4.18	4.5167
4.19	4.4499
4.2	4.7805
4.21	4.8628
4.22	4.4701
4.23	4.6855
4.24	6.1359
4.25	4.8053
4.26	5.0001
4.27	4.2071
4.28	4.8698
4.29	4.8133
4.3	4.2423
4.31	4.6444
4.32	4.8481
4.33	4.9479
4.34	4.8064
4.35	4.6375
4.36	4.1933
4.37	4.7693
4.38	4.572
4.39	4.9514
4.4	4.6807
4.41	4.074
4.42	5.229
4.43	4.8323
4.44	4.4516
4.45	4.065
4.46	4.6897
4.47	4.4721
4.48	4.3707
4.49	4.6812
4.5	4.7686
4.51	4.9221
4.52	4.4709
4.53	4.6387
4.54	4.849
4.55	4.98
4.56	4.2689
4.57	4.4688
4.58	4.6948
4.59	4.3998
4.6	4.6359
4.61	4.8371
4.62	4.7645
4.63	5.491
4.64	4.4864
4.65	5.173
4.66	4.9503
4.67	4.8386
4.68	4.4124
4.69	4.3972
4.7	4.7825
4.71	4.7461
4.72	4.3359
4.73	4.397
4.74	4.6966
4.75	4.6428
4.76	4.3984
4.77	4.8344
4.78	4.0517
4.79	4.2318
4.8	4.5114
4.81	4.7063
4.82	4.6711
4.83	4.7827
4.84	5.5658
4.85	4.3968
4.86	4.4178
4.87	5.1809
4.88	5.6468
4.89	5.4208
4.9	4.4117
4.91	4.2894
4.92	4.2051
4.93	5.5786
4.94	4.2456
4.95	4.485
4.96	4.4255
4.97	4.1772
4.98	4.6937
4.99	4.1563
5	5.1933
5.01	5.8521
5.02	5.0274
5.03	5.3578
5.04	6.1775
5.05	5.6412
5.06	5.3106
5.07	5.6024
5.08	5.484
5.09	4.6339
5.1	4.4209
5.11	6.2225
5.12	3.6696
5.13	5.0904
5.14	3.9242
5.15	6.0431
5.16	4.8835
5.17	4.0796
5.18	5.7417
5.19	8.3016
5.2	7.9485
5.21	8.2309
5.22	9.661
5.23	5.7204
5.24	5.4541
5.25	5.0868
5.26	4.4335
5.27	5.5741
5.28	3.964
5.29	4.2709
5.3	4.7339
5.31	5.1245
5.32	4.8316
5.33	4.3617
5.34	4.0018
5.35	4.7202
5.36	4.6666
5.37	4.376
5.38	3.9513
5.39	6.176
5.4	5.3736
5.41	8.028
5.42	5.2895
5.43	5.4622
5.44	5.4569
5.45	5.0721
5.46	5.2424
5.47	5.0665
5.48	5.3069
5.49	4.9841
5.5	4.9984
5.51	5.79
5.52	5.8338
5.53	5.9586
5.54	4.8868
5.55	4.8399
5.56	5.2008
5.57	5.1514
5.58	5.2833
5.59	5.0827
5.6	4.9516
5.61	6.0292
5.62	4.9846
5.63	7.719
5.64	9.9278
5.65	10.2532
5.66	9.3189
5.67	7.3802
5.68	7.2075
5.69	7.9038
5.7	7.2981
5.71	7.3473
5.72	9.3585
5.73	9.9896
5.74	12.2564
5.75	10.7275
5.76	10.8956
5.77	8.8717
5.78	9.3653
5.79	8.3477
5.8	10.5274
5.81	9.8001
5.82	9.9707
5.83	9.0405
5.84	9.9411
5.85	10.031
5.86	8.872
5.87	10.271
5.88	9.4903
5.89	10.5463
5.9	7.7707
5.91	9.0033
5.92	9.0701
5.93	9.1648
5.94	9.3288
5.95	9.1464
5.96	10.5607
5.97	11.3099
5.98	12.5204
5.99	10.9651
6	10.3808
6.01	9.0233
6.02	7.9059
6.03	7.9643
6.04	7.3529
6.05	7.4116
6.06	5.1647
6.07	4.5526
6.08	4.7649
6.09	4.8611
6.1	5.1656
6.11	3.7237
6.12	5.0055
6.13	5.142
6.14	5.2818
6.15	4.1713
6.16	4.3831
6.17	5.1609
6.18	4.6309
6.19	4.9824
6.2	4.2525
6.21	4.374
6.22	4.5475
6.23	3.9151
6.24	3.9474
6.25	4.1371
6.26	5.3115
6.27	5.336
6.28	4.4544
6.29	4.345
6.3	4.2452
6.31	5.2708
6.32	5.7945
6.33	4.8332
6.34	4.1984
6.35	5.2697
6.36	4.3858
6.37	4.2434
6.38	4.5841
6.39	5.1197
6.4	4.6373
6.41	4.5489
6.42	5.099
6.43	5.029
6.44	4.7529
6.45	4.2049
6.46	4.6435
6.47	3.9857
6.48	4.1824
6.49	4.9288
6.5	4.4491
6.51	4.8226
6.52	5.2584
6.53	4.9429
6.54	5.126
6.55	4.4721
6.56	4.9996
6.57	5.09
6.58	4.7046
6.59	6.5686
6.6	4.3352
6.61	4.4785
6.62	4.4134
6.63	5.8012
6.64	4.6383
6.65	4.9063
6.66	5.3355
6.67	5.1265
6.68	4.2416
6.69	5.2083
6.7	3.8026
6.71	4.9117
6.72	4.3585
6.73	5.161
6.74	4.777
6.75	4.8913
6.76	4.5426
6.77	4.0538
6.78	4.1233
6.79	4.8023
6.8	4.424
6.81	4.6098
6.82	4.8901
6.83	4.7232
6.84	4.8519
6.85	4.8193
6.86	4.3737
6.87	5.9083
6.88	5.018
6.89	4.9993
6.9	4.9072
6.91	4.5792
6.92	4.6006
6.93	4.2606
6.94	3.609
6.95	4.767
6.96	4.7892
6.97	4.3426
6.98	4.2797
6.99	4.5472
7	5.2068
7.01	4.4728
7.02	4.4244
7.03	4.4013
7.04	4.4338
7.05	4.0059
7.06	5.0856
7.07	4.3492
7.08	4.3532
7.09	4.3216
7.1	4.8057
7.11	4.5273
7.12	4.5818
7.13	5.2753
7.14	4.4733
7.15	4.5371
7.16	4.0903
7.17	4.5585
7.18	4.2096
7.19	4.0624
7.2	4.7999
7.21	4.5978
7.22	4.5388
7.23	5.1062
7.24	4.1534
7.25	4.3811
7.26	4.5778
7.27	4.4475
7.28	4.8377
7.29	5.3165
7.3	4.9954
7.31	4.9582
7.32	4.387
7.33	4.2672
7.34	4.2047
7.35	4.8983
7.36	4.3793
7.37	4.8489
7.38	4.5359
7.39	4.2994
7.4	4.4276
7.41	4.2619
7.42	3.9198
7.43	4.8668
7.44	5.3037
7.45	3.8707
7.46	4.2604
7.47	3.614
7.48	4.7422
7.49	4.3941
7.5	5.4371
7.51	5.0438
7.52	5.1778
7.53	4.4407
7.54	4.6807
7.55	4.8497
7.56	4.3481
7.57	5.1743
7.58	4.0611
7.59	4.2018
7.6	4.2683
7.61	4.0942
7.62	4.9523
7.63	4.8631
7.64	4.4737
7.65	4.7174
7.66	4.482
7.67	4.7759
7.68	4.495
7.69	4.3501
7.7	4.3444
7.71	4.2864
7.72	4.6715
7.73	4.3513
7.74	4.2487
7.75	5.012
7.76	4.5113
7.77	5.2294
7.78	5.1607
7.79	4.492
7.8	5.0817
7.81	4.8369
7.82	4.5519
7.83	5.301
7.84	5.0683
7.85	4.6682
7.86	4.0277
7.87	4.4139
7.88	4.7191
7.89	4.6235
7.9	4.5223
7.91	3.7477
7.92	4.4518
7.93	4.1899
7.94	3.9129
7.95	4.866
7.96	5.0269
7.97	3.9597
7.98	4.5967
7.99	4.6931
8	4.5785
8.01	4.1711
8.02	3.9256
8.03	4.1282
8.04	4.5271
8.05	4.7699
8.06	5.2153
8.07	4.3209
8.08	4.2835
8.09	4.4862
8.1	4.5557
8.11	4.6945
8.12	3.7884
8.13	4.1547
8.14	4.3577
8.15	4.4614
8.16	4.6267
8.17	4.506
8.18	4.392
8.19	4.564
8.2	4.7571
8.21	5.5807
8.22	4.2138
8.23	4.3637
8.24	4.9819
8.25	4.247
8.26	4.3353
8.27	4.1796
8.28	4.4883
8.29	4.6664
8.3	4.1096
8.31	4.9994
8.32	5.0735
8.33	3.6874
8.34	5.453
8.35	4.5259
8.36	4.4424
8.37	5.2522
8.38	4.3573
8.39	4.4153
8.4	4.3103
8.41	4.4053
8.42	4.5004
8.43	4.7088
8.44	3.8838
8.45	4.5789
8.46	5.1944
8.47	4.9899
8.48	5.1396
8.49	4.6989
8.5	4.7525
8.51	4.5004
8.52	4.4501
8.53	5.0234
8.54	4.5837
8.55	5.2014
8.56	4.438
8.57	4.5329
8.58	4.2582
8.59	4.4417
8.6	4.279
8.61	3.9558
8.62	4.1592
8.63	5.8022
8.64	4.0386
8.65	4.2642
8.66	4.3897
8.67	5.1801
8.68	5.0224
8.69	4.4376
8.7	4.2195
8.71	4.3619
8.72	4.2587
8.73	4.416
8.74	4.3944
8.75	4.4873
8.76	5.296
8.77	4.5206
8.78	4.8694
8.79	5.3572
8.8	4.2239
8.81	4.9344
8.82	4.5124
8.83	4.6708
8.84	4.4802
8.85	5.4285
8.86	4.6191
8.87	4.9033
8.88	4.4716
8.89	4.7156
8.9	4.4726
8.91	4.4355
8.92	5.0881
8.93	4.8134
8.94	4.693
8.95	4.9849
8.96	4.3033
8.97	4.7766
8.98	4.2291
8.99	4.9729
9	4.7234
9.01	4.4696
9.02	4.7789
9.03	5.4754
9.04	4.7031
9.05	4.6686
9.06	4.2891
9.07	4.338
9.08	4.2874
9.09	4.7406
9.1	5.2071
9.11	4.6631
9.12	4.659
9.13	4.743
9.14	4.5498
9.15	5.4531
9.16	5.5445
9.17	5.233
9.18	4.7333
9.19	6.0131
9.2	4.7017
9.21	4.8359
9.22	4.9582
9.23	4.4662
9.24	4.3833
9.25	5.1162
9.26	4.5284
9.27	4.5962
9.28	5.189
9.29	4.6698
9.3	4.4784
9.31	4.7573
9.32	4.8078
9.33	4.8894
9.34	4.9169
9.35	4.0797
9.36	3.9552
9.37	3.722
9.38	4.7834
9.39	4.1243
9.4	4.1287
9.41	4.0478
9.42	4.4182
9.43	4.7012
9.44	4.5527
9.45	5.4418
9.46	5.6162
9.47	5.8888
9.48	5.2091
9.49	4.0467
9.5	4.5324
9.51	4.9109
9.52	6.5423
9.53	6.536
9.54	4.9703
9.55	7.5796
9.56	4.6052
9.57	4.9829
9.58	6.2267
9.59	5.5523
9.6	5.1217
9.61	5.549
9.62	5.2934
9.63	5.4028
9.64	5.1296
9.65	5.0437
9.66	5.3573
9.67	5.0483
9.68	5.4396
9.69	5.8147
9.7	4.9911
9.71	5.7838
9.72	5.5633
9.73	6.9635
9.74	5.8172
9.75	5.2473
9.76	5.2977
9.77	5.0829
9.78	5.1175
9.79	6.7678
9.8	5.8093
9.81	5.0557
9.82	5.3121
9.83	6.0314
9.84	6.6366
9.85	8.5931
9.86	5.4207
9.87	5.3521
9.88	5.4204
9.89	5.4545
9.9	6.0497
9.91	4.897
9.92	3.6908
9.93	5.001
9.94	4.1684
9.95	5.2945
9.96	4.555
9.97	4.6656
9.98	4.0863
9.99	4.6893
10	4.4179
10.01	4.4122
10.02	4.547
10.03	4.1964
10.04	4.6716
10.05	3.9289
10.06	4.0357
10.07	4.6458
10.08	4.4606
10.09	4.8729
10.1	4.6861
10.11	4.2763
10.12	4.3762
10.13	4.3758
10.14	4.2349
10.15	3.6384
10.16	4.5292
10.17	5.0676
10.18	4.8291
10.19	4.7664
10.2	4.8129
10.21	4.5102
10.22	4.6234
10.23	4.7838
10.24	4.9598
10.25	5.3971
10.26	4.6682
10.27	4.418
10.28	5.0837
10.29	4.0807
10.3	3.8033
10.31	4.9111
10.32	5.7986
10.33	4.651
10.34	3.9388
10.35	4.8344
10.36	4.9246
10.37	4.5125
10.38	4.6712
10.39	4.6749
10.4	5.3735
10.41	4.6227
10.42	5.9303
10.43	4.4533
10.44	4.1381
10.45	4.6792
10.46	4.6275
10.47	4.6413
10.48	5.2526
10.49	4.144
10.5	4.4892
10.51	4.9946
10.52	4.2839
10.53	4.8642
10.54	4.3871
10.55	4.5639
10.56	4.5481
10.57	4.2126
10.58	4.2422
10.59	5.2867
10.6	4.2341
10.61	5.5591
10.62	5.2185
10.63	4.7433
10.64	4.2599
10.65	5.3405
10.66	4.6728
10.67	4.6414
10.68	4.3668
10.69	4.8445
10.7	4.5389
10.71	4.0962
10.72	4.7616
10.73	5.0118
10.74	4.8964
10.75	5.0402
10.76	4.8203
10.77	4.8986
10.78	4.8322
10.79	4.2732
10.8	4.5866
10.81	4.9938
10.82	4.5236
10.83	4.8313
10.84	4.3186
10.85	4.5628
10.86	4.8949
10.87	4.9205
10.88	5.1989
10.89	3.8246
10.9	4.3082
10.91	4.6724
10.92	4.3842
10.93	4.3844
10.94	4.5922
10.95	4.5505
10.96	4.1474
10.97	4.8369
10.98	4.8096
10.99	4.7261
11	4.3908
11.01	4.5169
11.02	4.3847
11.03	4.6023
11.04	4.7703
11.05	4.1554
11.06	4.9382
11.07	5.2911
11.08	4.3169
11.09	4.4495
11.1	4.5431
11.11	4.5148
11.12	4.8875
11.13	4.5796
11.14	4.9664
11.15	5.2766
11.16	5.2037
11.17	4.4116
11.18	4.6888
11.19	4.6628
11.2	4.8043
11.21	5.422
11.22	4.4984
11.23	4.2312
11.24	5.5314
11.25	4.1329
11.26	4.1548
11.27	4.8407
11.28	5.1026
11.29	5.3654
11.3	4.5142
11.31	4.4458
11.32	4.4955
11.33	4.8159
11.34	4.5266
11.35	4.8831
11.36	4.6278
11.37	4.7987
11.38	4.3067
11.39	4.9579
11.4	5.5457
11.41	4.3404
11.42	4.3681
11.43	4.1034
11.44	4.6677
11.45	4.6901
11.46	3.9281
11.47	4.5097
11.48	4.5438
11.49	4.5543
11.5	4.9802
11.51	4.4521
11.52	4.1004
11.53	4.1628
11.54	4.338
11.55	3.8801
11.56	3.8088
11.57	4.9691
11.58	4.173
11.59	4.5337
11.6	4.6191
11.61	4.6652
11.62	4.6034
11.63	5.378
11.64	4.4469
11.65	5.2892
11.66	5.0317
11.67	5.0567
11.68	5.0578
11.69	4.9441
11.7	4.4192
11.71	4.4364
11.72	4.1054
11.73	4.7612
11.74	4.2029
11.75	5.1869
11.76	4.5269
11.77	5.5139
11.78	5.8875
11.79	4.1939
11.8	4.8031
11.81	4.1804
11.82	4.6414
11.83	3.8236
11.84	4.8288
11.85	4.567
11.86	4.5768
11.87	3.9677
11.88	4.5212
11.89	4.4677
11.9	4.2285
11.91	4.152
11.92	4.2218
11.93	4.1385
11.94	3.7263
11.95	4.7463
11.96	4.5806
11.97	4.6357
11.98	3.8681
11.99	4.7039
12	4.9354
12.01	4.5455
12.02	4.6243
12.03	4.0391
12.04	5.046
12.05	4.7231
12.06	4.5949
12.07	4.3718
12.08	4.6239
12.09	4.8803
12.1	4.6477
12.11	4.7774
12.12	4.4921
12.13	4.7707
12.14	4.5273
12.15	4.8231
12.16	4.5976
12.17	4.4547
12.18	4.9599
12.19	5.0989
12.2	5.0583
12.21	4.3199
12.22	4.1024
12.23	4.3757
12.24	4.8681
12.25	4.7747
12.26	4.6662
12.27	4.768
12.28	4.5105
12.29	4.5656
12.3	5.2689
12.31	4.1155
12.32	4.6055
12.33	4.6157
12.34	4.5642
12.35	4.3446
12.36	3.8941
12.37	4.7159
12.38	4.5055
12.39	4.5677
12.4	4.1427
12.41	4.3468
12.42	4.2396
12.43	4.7488
12.44	4.7983
12.45	4.8447
12.46	5.0082
12.47	4.5007
12.48	3.8577
12.49	4.9908
12.5	4.1018
12.51	4.8424
12.52	4.3997
12.53	4.4827
12.54	4.9649
12.55	4.4726
12.56	4.6294
12.57	4.7878
12.58	4.3452
12.59	4.7569
12.6	4.8843
12.61	4.4419
12.62	4.6924
12.63	4.1506
12.64	5.6188
12.65	4.4128
12.66	4.804
12.67	4.842
12.68	3.8937
12.69	4.4055
12.7	4.7189
12.71	6.2305
12.72	5.6882
12.73	4.7347
12.74	4.9682
12.75	4.6515
12.76	4.4505
12.77	5.1289
12.78	4.2728
12.79	5.5275
12.8	5.0595
12.81	4.7001
12.82	4.4263
12.83	4.2911
12.84	5.1335
12.85	4.5612
12.86	5.1841
12.87	4.5383
12.88	3.7792
12.89	3.9359
12.9	4.6835
12.91	4.0623
12.92	4.832
12.93	4.3254
12.94	4.4797
12.95	4.5243
12.96	4.4952
12.97	4.6246
12.98	4.8243
12.99	6.0804
13	4.5451
13.01	4.8623
13.02	4.7563
13.03	4.403
13.04	4.6656
13.05	4.6011
13.06	4.3553
13.07	4.9585
13.08	4.4714
13.09	4.4835
13.1	5.058
13.11	4.7992
13.12	4.2499
13.13	4.5319
13.14	4.7042
13.15	4.7226
13.16	4.1015
13.17	4.5144
13.18	4.7557
13.19	4.4316
13.2	4.4243
13.21	4.7437
13.22	4.8186
13.23	4.3571
13.24	4.6102
13.25	4.1891
13.26	4.1933
13.27	4.3558
13.28	4.5145
13.29	5.1883
13.3	5.2421
13.31	5.5164
13.32	3.9625
13.33	4.6815
13.34	4.9567
13.35	4.3094
13.36	4.1293
13.37	4.4614
13.38	4.8424
13.39	4.157
13.4	4.3409
13.41	4.0499
13.42	4.3961
13.43	4.7339
13.44	6.3452
13.45	4.5537
13.46	5.271
13.47	7.6316
13.48	9.7511
13.49	10.2984
13.5	11.4422
13.51	12.035
13.52	10.902
13.53	11.2219
13.54	11.8831
13.55	10.2352
13.56	11.4426
13.57	10.8745
13.58	11.0944
13.59	10.4665
13.6	11.4572
13.61	11.6092
13.62	11.7786
13.63	12.3491
13.64	12.4461
13.65	12.4495
13.66	11.5276
13.67	12.5956
13.68	12.1816
13.69	12.4627
13.7	11.5145
13.71	10.602
13.72	11.8033
13.73	10.9857
13.74	10.6163
13.75	10.5862
13.76	12.4427
13.77	12.8967
13.78	10.4768
13.79	10.6432
13.8	10.3076
13.81	10.9111
13.82	10.9605
13.83	11.5517
13.84	11.8062
13.85	11.5573
13.86	11.207
13.87	10.0889
13.88	9.658
13.89	10.1521
13.9	10.8563
13.91	10.8559
13.92	9.9103
13.93	10.2021
13.94	10.7568
13.95	10.9327
13.96	10.7199
13.97	11.0911
13.98	11.168
13.99	11.0061
14	10.9064
14.01	9.7071
14.02	8.9902
14.03	9.3624
14.04	9.4927
14.05	9.3921
14.06	9.3878
14.07	9.9909
14.08	9.4995
14.09	10.4634
14.1	9.4766
14.11	9.1221
14.12	10.6287
14.13	12.0405
14.14	11.3085
14.15	8.1863
14.16	10.0184
14.17	9.5623
14.18	9.4904
14.19	8.5062
14.2	8.6505
14.21	7.1927
14.22	9.4236
14.23	8.8416
14.24	9.9666
14.25	10.9956
14.26	11.5602
14.27	11.2341
14.28	12.1054
14.29	11.5461
14.3	9.0544
14.31	10.7603
14.32	9.4345
14.33	8.8266
14.34	9.299
14.35	8.9386
14.36	9.4937
14.37	10.2079
14.38	11.4022
14.39	11.7928
14.4	10.2765
14.41	11.5073
14.42	9.313
14.43	10.273
14.44	10.9177
14.45	11.7927
14.46	11.1164
14.47	12.0105
14.48	12.0312
14.49	12.0793
14.5	11.7194
14.51	9.8538
14.52	9.9473
14.53	9.3589
14.54	8.0519
14.55	9.0042
14.56	10.5361
14.57	11.2353
14.58	12.0221
14.59	12.0418
14.6	10.8329
14.61	11.5339
14.62	10.365
14.63	9.9695
14.64	9.7133
14.65	8.3593
14.66	9.1363
14.67	8.7237
14.68	9.1103
14.69	9.0533
14.7	9.2996
14.71	8.7801
14.72	9.0836
14.73	8.6207
14.74	8.4822
14.75	10.3864
14.76	9.5542
14.77	10.8021
14.78	10.2165
14.79	10.8795
14.8	12.5697
14.81	13.3266
14.82	11.1522
14.83	11.3155
14.84	10.6841
14.85	9.8125
14.86	12.3875
14.87	11.7636
14.88	10.7549
14.89	10.7395
14.9	10.0699
14.91	10.8295
14.92	11.4367
14.93	10.8665
14.94	10.9657
14.95	10.7569
14.96	11.0162
14.97	12.1535
14.98	10.6986
14.99	10.6981
15	9.9042
15.01	10.5443
15.02	10.2897
15.03	11.0241
15.04	9.3344
15.05	11.167
15.06	9.7402
15.07	11.3253
15.08	10.9982
15.09	10.4576
15.1	9.7884
15.11	10.2716
15.12	9.7161
15.13	9.8728
15.14	8.9834
15.15	10.6115
15.16	10.282
15.17	10.6546
15.18	10.5379
15.19	10.7286
15.2	10.0868
15.21	10.3353
15.22	10.408
15.23	10.173
15.24	10.4792
15.25	11.1557
15.26	10.6498
15.27	10.2481
15.28	11.475
15.29	10.5526
15.3	11.5404
15.31	10.9024
15.32	11.0596
15.33	10.3199
15.34	11.0312
15.35	11.0388
15.36	11.3397
15.37	11.1477
15.38	11.4019
15.39	10.8977
15.4	11.4653
15.41	10.8535
15.42	9.7313
15.43	11.1532
15.44	9.6678
15.45	11.0887
15.46	11.0509
15.47	10.6711
15.48	10.7041
15.49	9.8612
15.5	9.3597
15.51	10.0273
15.52	9.8288
15.53	9.4974
15.54	10.7174
15.55	10.871
15.56	11.1511
15.57	10.7316
15.58	10.2717
15.59	10.3243
15.6	10.7289
15.61	9.943
15.62	9.4539
15.63	9.9851
15.64	10.1161
15.65	9.7629
15.66	9.322
15.67	10.9182
15.68	10.7185
15.69	11.0451
15.7	10.3162
15.71	11.3271
15.72	10.334
15.73	9.8193
15.74	11.6163
15.75	11.3831
15.76	9.3502
15.77	9.8681
15.78	9.0602
15.79	9.6574
15.8	9.1782
15.81	10.3744
15.82	11.794
15.83	8.5257
15.84	10.2849
15.85	9.2346
15.86	11.4306
15.87	10.539
15.88	10.637
15.89	10.7544
15.9	10.3965
15.91	10.9393
15.92	10.0238
15.93	10.6405
15.94	9.878
15.95	11.1416
15.96	10.8641
15.97	11.4388
15.98	11.3035
15.99	11.467
16	10.1729
16.01	11.2286
16.02	10.8939
16.03	10.6247
16.04	11.1917
16.05	9.6128
16.06	11.1493
16.07	9.6166
16.08	8.9854
16.09	10.0156
16.1	10.1268
16.11	12.7192
16.12	11.3174
16.13	9.7677
16.14	11.5756
16.15	11.5911
16.16	11.495
16.17	12.272
16.18	11.2148
16.19	11.8307
16.2	10.3223
16.21	11.019
16.22	10.7103
16.23	11.0784
16.24	11.6191
16.25	10.3078
16.26	11.7983
16.27	9.4321
16.28	10.4436
16.29	12.1088
16.3	11.1154
16.31	12.2578
16.32	10.225
16.33	9.9391
16.34	10.6592
16.35	9.9714
16.36	10.351
16.37	9.9224
16.38	8.7624
16.39	9.42
16.4	9.603
16.41	8.7663
16.42	9.6359
16.43	9.4717
16.44	11.1684
16.45	9.6704
16.46	10.0461
16.47	8.8793
16.48	7.9902
16.49	7.9634
16.5	8.7081
16.51	8.1894
16.52	10.5857
16.53	10.9638
16.54	9.64
16.55	11.9849
16.56	13.0393
16.57	12.4081
16.58	9.4263
16.59	9.7527
16.6	9.7134
16.61	10.0308
16.62	10.5436
16.63	10.0877
16.64	10.5934
16.65	11.4317
16.66	9.2325
16.67	10.9063
16.68	9.9776
16.69	10.0477
16.7	10.125
16.71	10.5218
16.72	10.1925
16.73	9.8833
16.74	9.5674
16.75	9.7467
16.76	9.3918
16.77	8.4671
16.78	8.7984
16.79	9.2434
16.8	9.347
16.81	10.1232
16.82	7.1236
16.83	8.7503
16.84	9.8752
16.85	11.5074
16.86	11.5086
16.87	10.7459
16.88	10.2432
16.89	10.4071
16.9	9.6389
16.91	9.3361
16.92	9.3016
16.93	10.0287
16.94	8.2181
16.95	11.1335
16.96	11.4965
16.97	9.1723
16.98	9.13
16.99	8.8366
17	10.89
17.01	8.9895
17.02	8.1381
17.03	9.4862
17.04	9.0029
17.05	10.8494
17.06	10.6062
17.07	12.2629
17.08	11.1643
17.09	10.8254
17.1	9.7655
17.11	10.607
17.12	9.7276
17.13	10.5263
17.14	9.368
17.15	10.1462
17.16	10.1558
17.17	10.1431
17.18	11.0127
17.19	10.7289
17.2	10.6222
17.21	9.5103
17.22	9.9513
17.23	10.452
17.24	10.3257
17.25	9.692
17.26	10.0932
17.27	10.1246
17.28	9.2685
17.29	9.9361
17.3	9.5809
17.31	9.9817
17.32	10.5343
17.33	11.0851
17.34	11.6348
17.35	10.24
17.36	10.3797
17.37	10.815
17.38	11.6061
17.39	12.0272
17.4	12.9883
17.41	12.6015
17.42	12.0777
17.43	12.1592
17.44	12.755
17.45	12.564
17.46	11.9288
17.47	10.6415
17.48	10.7463
17.49	10.3474
17.5	11.943
17.51	11.9823
17.52	14.2044
17.53	12.3678
17.54	12.932
17.55	12.1396
17.56	12.2813
17.57	12.1819
17.58	12.1968
17.59	11.5033
17.6	10.1194
17.61	10.5563
17.62	10.1975
17.63	9.5442
17.64	11.7883
17.65	12.4406
17.66	12.0553
17.67	12.6368
17.68	11.0428
17.69	13.4304
17.7	13.3338
17.71	13.2129
17.72	12.6724
17.73	13.3822
17.74	12.6688
17.75	13.5098
17.76	13.2106
17.77	13.7162
17.78	13.618
17.79	11.8349
17.8	13.406
17.81	13.6284
17.82	13.4606
17.83	13.2112
17.84	13.7147
17.85	14.2935
17.86	13.5394
17.87	13.1219
17.88	12.8746
17.89	12.7545
17.9	11.5656
17.91	11.7214
17.92	11.9841
17.93	10.0894
17.94	10.964
17.95	11.4197
17.96	11.8788
17.97	11.9119
17.98	11.6493
17.99	11.9558
18	11.2703
18.01	11.609
18.02	11.9689
18.03	11.8013
18.04	11.3375
18.05	11.6928
18.06	12.0424
18.07	10.9517
18.08	11.1042
18.09	12.0709
18.1	11.176
18.11	11.5182
18.12	11.2293
18.13	9.7585
18.14	10.6294
18.15	10.9029
18.16	10.9005
18.17	11.9384
18.18	10.9813
18.19	11.246
18.2	11.3644
18.21	10.9202
18.22	9.7761
18.23	10.0018
18.24	10.8753
18.25	12.2533
18.26	11.5079
18.27	11.6738
18.28	11.7875
18.29	10.4535
18.3	10.2501
18.31	10.7922
18.32	10.6006
18.33	9.897
18.34	9.9619
18.35	10.137
18.36	10.4309
18.37	10.8858
18.38	10.3706
18.39	9.5372
18.4	10.2524
18.41	9.1434
18.42	10.6959
18.43	11.1591
18.44	9.6598
18.45	9.0255
18.46	10.1046
18.47	10.2528
18.48	10.6705
18.49	10.9774
18.5	10.8817
18.51	11.2882
18.52	10.5502
18.53	9.4206
18.54	10.9193
18.55	9.5681
18.56	10.2981
18.57	11.185
18.58	10.6931
18.59	11.6592
18.6	10.5193
18.61	10.9079
18.62	11.2307
18.63	10.2047
18.64	8.6103
18.65	8.8065
18.66	10.0089
18.67	9.9928
18.68	10.131
18.69	9.8359
18.7	11.4341
18.71	10.4036
18.72	10.3204
18.73	9.9507
18.74	9.6383
18.75	9.946
18.76	10.6303
18.77	9.5217
18.78	10.774
18.79	10.7491
18.8	9.5682
18.81	10.2457
18.82	10.2793
18.83	10.838
18.84	10.4948
18.85	10.924
18.86	11.2652
18.87	10.7602
18.88	10.2402
18.89	9.5119
18.9	10.3774
18.91	10.4106
18.92	10.7117
18.93	9.4939
18.94	10.7777
18.95	10.8487
18.96	10.3424
18.97	9.6426
18.98	9.9747
18.99	10.6401
19	10.0751
19.01	10.7228
19.02	11.1668
19.03	10.8722
19.04	11.0336
19.05	11.3719
19.06	9.8495
19.07	10.4624
19.08	8.7508
19.09	10.447
19.1	11.4086
19.11	10.8494
19.12	9.5
19.13	10.7435
19.14	12.25
19.15	12.0565
19.16	10.7753
19.17	12.3508
19.18	11.0857
19.19	10.5677
19.2	11.5812
19.21	11.2902
19.22	9.8927
19.23	10.229
19.24	9.0072
19.25	10.2904
19.26	9.7902
19.27	10.1445
19.28	10.4281
19.29	10.9807
19.3	10.8903
19.31	10.0964
19.32	10.8167
19.33	10.9509
19.34	11.8419
19.35	10.3764
19.36	10.7959
19.37	10.1529
19.38	10.7112
19.39	9.9559
19.4	10.6062
19.41	10.2453
19.42	9.0895
19.43	9.3334
19.44	9.7276
19.45	10.7673
19.46	10.7145
19.47	11.781
19.48	11.3142
19.49	11.6116
19.5	11.7521
19.51	11.3212
19.52	10.2836
19.53	10.759
19.54	10.8975
19.55	11.1211
19.56	10.7564
19.57	11.233
19.58	11.1618
19.59	11.0333
19.6	9.4275
19.61	9.9681
19.62	12.5649
19.63	11.4286
19.64	11.3117
19.65	10.5853
19.66	10.2594
19.67	10.6726
19.68	10.4677
19.69	9.7962
19.7	10.6745
19.71	10.2546
19.72	10.8155
19.73	11.0534
19.74	10.2023
19.75	10.3819
19.76	9.8987
19.77	10.9244
19.78	10.5421
19.79	9.5784
19.8	12.0413
19.81	11.0439
19.82	11.2193
19.83	11.8933
19.84	11.8295
19.85	11.1941
19.86	12.1958
19.87	12.7584
19.88	12.1986
19.89	12.1298
19.9	12.0698
19.91	11.4685
19.92	11.9975
19.93	8.9641
19.94	8.857
19.95	10.3073
19.96	10.3578
19.97	11.7945
19.98	10.581
19.99	11.3323
[truncated: 3,001 more rows]

## Sheet: P-O_distance_6_OxP_CD_GD_up
Time	Distance (A)
0.01	13.2661
0.02	12.9644
0.03	11.988
0.04	12.9112
0.05	13.9375
0.06	12.1693
0.07	14.4702
0.08	14.2414
0.09	14.2398
0.1	13.6976
0.11	15.3748
0.12	15.0683
0.13	15.8265
0.14	14.8391
0.15	15.5009
0.16	13.9502
0.17	13.3842
0.18	13.1354
0.19	12.6103
0.2	12.4298
0.21	13.0318
0.22	12.6617
0.23	12.7177
0.24	12.9614
0.25	14.8961
0.26	13.3569
0.27	14.9588
0.28	14.3498
0.29	14.1105
0.3	15.672
0.31	14.5375
0.32	14.0749
0.33	14.5244
0.34	15.8751
0.35	15.6138
0.36	16.2202
0.37	12.9492
0.38	12.7549
0.39	13.5166
0.4	14.5053
0.41	14.7862
0.42	15.3848
0.43	13.02
0.44	13.3767
0.45	13.1579
0.46	14.4978
0.47	15.4865
0.48	15.7459
0.49	16.3237
0.5	15.495
0.51	16.3491
0.52	14.8365
0.53	14.3982
0.54	14.0661
0.55	15.0623
0.56	14.732
0.57	13.5177
0.58	12.6804
0.59	13.9993
0.6	13.1114
0.61	13.8699
0.62	15.347
0.63	13.6876
0.64	15.1596
0.65	15.9099
0.66	15.7031
0.67	15.1017
0.68	13.6068
0.69	12.6825
0.7	13.4074
0.71	14.6297
0.72	13.8086
0.73	14.3067
0.74	15.1762
0.75	15.3819
0.76	15.7485
0.77	13.6428
0.78	13.5361
0.79	14.4544
0.8	14.2526
0.81	13.3005
0.82	13.3615
0.83	13.4291
0.84	12.2978
0.85	12.9709
0.86	12.5909
0.87	12.851
0.88	15.5059
0.89	15.6366
0.9	13.563
0.91	14.307
0.92	15.04
0.93	13.9252
0.94	14.1347
0.95	14.0184
0.96	13.561
0.97	15.1718
0.98	13.6746
0.99	12.4207
1	12.1081
1.01	14.1182
1.02	14.0675
1.03	13.0766
1.04	14.2307
1.05	14.8404
1.06	12.9432
1.07	14.2627
1.08	14.3126
1.09	14.6845
1.1	14.2769
1.11	14.3477
1.12	13.6376
1.13	13.3355
1.14	14.6965
1.15	13.104
1.16	14.7306
1.17	13.1191
1.18	12.5898
1.19	12.7982
1.2	11.6296
1.21	11.3372
1.22	10.2225
1.23	10.6526
1.24	10.812
1.25	13.2707
1.26	12.7793
1.27	12.139
1.28	12.54
1.29	12.5912
1.3	13.2801
1.31	11.9971
1.32	12.1779
1.33	11.8616
1.34	13.3947
1.35	13.5806
1.36	13.4483
1.37	11.58
1.38	11.3262
1.39	10.6962
1.4	10.6078
1.41	10.9523
1.42	12.2706
1.43	11.1399
1.44	12.1682
1.45	9.0436
1.46	8.7115
1.47	9.4119
1.48	8.4695
1.49	8.1788
1.5	8.6542
1.51	7.9716
1.52	8.1132
1.53	8.4799
1.54	8.4756
1.55	8.6607
1.56	8.5717
1.57	9.1171
1.58	8.2384
1.59	7.8242
1.6	7.9406
1.61	8.6473
1.62	9.2302
1.63	8.661
1.64	9.2384
1.65	8.5745
1.66	8.8441
1.67	8.6133
1.68	9.0549
1.69	9.901
1.7	9.9269
1.71	9.9875
1.72	8.6112
1.73	7.3921
1.74	10.7941
1.75	8.3198
1.76	9.2098
1.77	8.4155
1.78	6.7246
1.79	7.0668
1.8	7.7427
1.81	7.0201
1.82	6.6388
1.83	7.5046
1.84	8.239
1.85	9.2394
1.86	7.5572
1.87	7.7532
1.88	7.9414
1.89	7.8227
1.9	8.9713
1.91	10.935
1.92	11.2274
1.93	9.6778
1.94	10.5296
1.95	10.6911
1.96	10.2315
1.97	10.49
1.98	10.1546
1.99	10.3412
2	8.8468
2.01	9.3321
2.02	9.6708
2.03	9.8161
2.04	9.7846
2.05	9.1564
2.06	8.4911
2.07	8.345
2.08	8.9567
2.09	8.9109
2.1	8.7976
2.11	11.4155
2.12	13.0003
2.13	12.4809
2.14	13.5891
2.15	13.4396
2.16	12.6
2.17	11.8516
2.18	13.8083
2.19	14.1635
2.2	16.3341
2.21	15.2484
2.22	15.5587
2.23	14.3783
2.24	13.5882
2.25	14.4288
2.26	15.75
2.27	14.7553
2.28	16.7497
2.29	15.7935
2.3	16.3109
2.31	15.0335
2.32	15.0507
2.33	14.3781
2.34	16.7881
2.35	15.5372
2.36	16.1887
2.37	15.8452
2.38	16.2702
2.39	15.5062
2.4	16.4554
2.41	16.6082
2.42	14.3767
2.43	13.9448
2.44	14.5864
2.45	14.9141
2.46	15.5887
2.47	15.6926
2.48	14.9663
2.49	12.6267
2.5	13.5005
2.51	14.4966
2.52	11.4145
2.53	13.4514
2.54	16.1223
2.55	15.5326
2.56	15.589
2.57	15.4477
2.58	13.6344
2.59	15.2775
2.6	13.1545
2.61	13.2485
2.62	12.2608
2.63	12.7749
2.64	13.5857
2.65	16.4738
2.66	15.4623
2.67	14.7022
2.68	15.139
2.69	14.8428
2.7	13.8835
2.71	13.768
2.72	14.7629
2.73	14.9689
2.74	14.6388
2.75	15.4477
2.76	15.3984
2.77	15.4119
2.78	15.4829
2.79	15.1766
2.8	13.8347
2.81	15.5537
2.82	15.9522
2.83	15.7867
2.84	15.9419
2.85	15.3509
2.86	15.9827
2.87	16.3339
2.88	14.9326
2.89	14.9428
2.9	14.8738
2.91	15.5196
2.92	16.0792
2.93	16.608
2.94	14.5284
2.95	14.9389
2.96	14.4138
2.97	14.6684
2.98	15.2253
2.99	14.4471
3	14.7274
3.01	14.76
3.02	13.5214
3.03	12.2768
3.04	13.086
3.05	12.9232
3.06	12.676
3.07	13.5285
3.08	12.4298
3.09	12.9063
3.1	12.1455
3.11	13.4644
3.12	14.4058
3.13	16.0852
3.14	16.0566
3.15	17.1899
3.16	14.4111
3.17	15.4933
3.18	14.3432
3.19	13.723
3.2	14.2305
3.21	14.9297
3.22	15.4943
3.23	14.6384
3.24	15.2542
3.25	14.7736
3.26	16.1978
3.27	14.5878
3.28	15.0174
3.29	16.0371
3.3	14.3159
3.31	15.3554
3.32	14.5091
3.33	14.3036
3.34	14.7338
3.35	14.7405
3.36	14.8439
3.37	14.9944
3.38	13.9057
3.39	14.5193
3.4	14.2381
3.41	13.4338
3.42	14.6486
3.43	13.5843
3.44	13.7904
3.45	15.8032
3.46	13.3561
3.47	14.0371
3.48	14.8561
3.49	14.6319
3.5	12.8967
3.51	14.924
3.52	14.8607
3.53	13.5155
3.54	13.1237
3.55	12.6954
3.56	14.9622
3.57	14.5827
3.58	14.2841
3.59	15.4273
3.6	13.7561
3.61	14.1916
3.62	15.159
3.63	14.3309
3.64	14.9172
3.65	14.5678
3.66	12.976
3.67	14.9951
3.68	14.6695
3.69	14.4767
3.7	15.1061
3.71	14.8514
3.72	14.9703
3.73	14.9918
3.74	12.8756
3.75	14.1688
3.76	12.8371
3.77	13.6006
3.78	13.7692
3.79	14.1551
3.8	12.9668
3.81	13.3599
3.82	13.9995
3.83	15.5403
3.84	16.004
3.85	15.797
3.86	16.1732
3.87	14.1059
3.88	13.6047
3.89	13.7602
3.9	14.6724
3.91	13.7941
3.92	14.3597
3.93	14.641
3.94	15.293
3.95	14.587
3.96	14.3104
3.97	15.1259
3.98	14.2452
3.99	13.5775
4	14.0062
4.01	13.2287
4.02	14.5123
4.03	14.3958
4.04	13.6583
4.05	16.0037
4.06	15.7278
4.07	14.7734
4.08	14.5483
4.09	13.5153
4.1	14.7551
4.11	13.1246
4.12	15.84
4.13	14.2634
4.14	15.0925
4.15	14.5223
4.16	12.922
4.17	13.5924
4.18	13.7534
4.19	14.8406
4.2	14.2667
4.21	14.4736
4.22	14.2803
4.23	15.209
4.24	15.6228
4.25	15.6398
4.26	15.5302
4.27	14.6614
4.28	14.383
4.29	15.0124
4.3	14.5691
4.31	14.2042
4.32	13.5824
4.33	13.1643
4.34	13.0002
4.35	14.3975
4.36	14.7117
4.37	12.5398
4.38	13.9706
4.39	12.8509
4.4	12.9787
4.41	14.2867
4.42	13.7782
4.43	14.1475
4.44	15.7645
4.45	14.659
4.46	13.999
4.47	15.7696
4.48	15.4272
4.49	15.7238
4.5	14.3901
4.51	13.4914
4.52	14.2008
4.53	15.0647
4.54	14.9173
4.55	14.7971
4.56	14.5938
4.57	12.5949
4.58	14.1417
4.59	15.0834
4.6	14.381
4.61	13.3837
4.62	12.9706
4.63	13.225
4.64	15.1769
4.65	15.3006
4.66	13.5733
4.67	12.8073
4.68	11.6072
4.69	13.0031
4.7	10.4795
4.71	11.2109
4.72	9.7562
4.73	9.5412
4.74	9.1293
4.75	8.9179
4.76	9.3357
4.77	10.2153
4.78	8.6994
4.79	8.9514
4.8	9.5355
4.81	10.8298
4.82	8.7484
4.83	9.6222
4.84	9.0784
4.85	9.3979
4.86	9.5385
4.87	8.6756
4.88	9.9816
4.89	10.14
4.9	10.5223
4.91	8.7639
4.92	9.3674
4.93	8.7141
4.94	8.2018
4.95	9.6349
4.96	9.1619
4.97	9.6536
4.98	9.7387
4.99	9.6783
5	9.5458
5.01	9.0591
5.02	8.9535
5.03	8.6965
5.04	9.1715
5.05	9.0396
5.06	8.371
5.07	9.0748
5.08	8.9297
5.09	8.1058
5.1	8.5881
5.11	8.7901
5.12	9.4064
5.13	9.5353
5.14	11.1896
5.15	10.0515
5.16	9.0667
5.17	9.1542
5.18	10.1756
5.19	9.3077
5.2	9.1128
5.21	10.1394
5.22	9.2244
5.23	9.0628
5.24	9.5392
5.25	9.2906
5.26	11.875
5.27	12.0807
5.28	11.625
5.29	13.0541
5.3	12.2434
5.31	7.7709
5.32	9.3969
5.33	10.1656
5.34	10.6371
5.35	12.0914
5.36	11.4314
5.37	11.271
5.38	12.7093
5.39	11.6606
5.4	10.6204
5.41	11.9354
5.42	12.0399
5.43	12.6481
5.44	12.1912
5.45	11.4454
5.46	11.8357
5.47	12.5236
5.48	10.9605
5.49	10.1324
5.5	11.2469
5.51	10.2969
5.52	10.1821
5.53	7.955
5.54	10.0222
5.55	10.7313
5.56	8.6369
5.57	8.9183
5.58	8.5699
5.59	9.6913
5.6	9.8229
5.61	8.8336
5.62	9.3921
5.63	8.8551
5.64	8.1361
5.65	9.3124
5.66	9.2084
5.67	9.2558
5.68	8.4734
5.69	8.4144
5.7	9.1217
5.71	9.5662
5.72	9.8188
5.73	10.692
5.74	9.9553
5.75	9.4248
5.76	8.7062
5.77	9.9371
5.78	9.883
5.79	10.7026
5.8	9.3006
5.81	9.9888
5.82	8.9494
5.83	9.1387
5.84	9.953
5.85	10.8657
5.86	11.9464
5.87	11.8875
5.88	11.8787
5.89	11.9874
5.9	11.6933
5.91	11.8265
5.92	12.3831
5.93	10.7789
5.94	12.5774
5.95	12.2758
5.96	13.687
5.97	13.2585
5.98	13.0101
5.99	13.4091
6	12.4864
6.01	11.6925
6.02	11.3752
6.03	10.6031
6.04	12.5286
6.05	13.4899
6.06	13.0291
6.07	13.1751
6.08	11.6465
6.09	12.7455
6.1	13.4896
6.11	12.1089
6.12	13.7627
6.13	10.9916
6.14	10.9553
6.15	9.9945
6.16	10.8101
6.17	10.3397
6.18	13.3995
6.19	12.1994
6.2	12.9839
6.21	14.3298
6.22	13.7158
6.23	12.254
6.24	11.9761
6.25	11.7239
6.26	11.8582
6.27	12.3787
6.28	12.5867
6.29	12.8734
6.3	12.411
6.31	12.9697
6.32	11.6471
6.33	11.2804
6.34	11.0684
6.35	12.3134
6.36	11.2751
6.37	12.1926
6.38	11.701
6.39	12.3102
6.4	12.8174
6.41	13.0256
6.42	12.5375
6.43	13.2462
6.44	13.0571
6.45	12.0664
6.46	12.4099
6.47	13.4094
6.48	13.7633
6.49	13.2735
6.5	12.8115
6.51	12.2162
6.52	12.1151
6.53	12.8819
6.54	11.1649
6.55	13.0646
6.56	12.911
6.57	12.0929
6.58	13.0812
6.59	11.5776
6.6	12.9349
6.61	13.1967
6.62	14.3475
6.63	12.8485
6.64	13.2689
6.65	13.8629
6.66	13.6919
6.67	14.7248
6.68	13.0796
6.69	11.8131
6.7	12.2093
6.71	12.5209
6.72	12.4417
6.73	12.1525
6.74	11.0875
6.75	9.52
6.76	11.2412
6.77	13.5534
6.78	12.6565
6.79	12.4465
6.8	11.5189
6.81	12.0485
6.82	11.912
6.83	12.8352
6.84	13.7269
6.85	14.2821
6.86	11.8553
6.87	11.062
6.88	11.6451
6.89	11.9147
6.9	11.4098
6.91	11.3373
6.92	13.3897
6.93	11.3231
6.94	10.8173
6.95	11.1099
6.96	10.8938
6.97	11.3208
6.98	11.0293
6.99	10.3722
7	10.6124
7.01	8.9546
7.02	11.2715
7.03	10.9733
7.04	11.294
7.05	9.5037
7.06	8.315
7.07	8.3787
7.08	9.5428
7.09	9.3535
7.1	8.6924
7.11	8.4925
7.12	8.4223
7.13	8.0016
7.14	9.6027
7.15	8.8603
7.16	8.8027
7.17	8.932
7.18	8.9711
7.19	9.1587
7.2	8.4749
7.21	10.3347
7.22	8.723
7.23	8.8921
7.24	7.7454
7.25	10.4164
7.26	11.5115
7.27	12.6941
7.28	12.5716
7.29	13.9353
7.3	13.4626
7.31	14.1406
7.32	13
7.33	14.5246
7.34	13.0892
7.35	11.9409
7.36	12.5158
7.37	11.4729
7.38	12.0598
7.39	12.7887
7.4	13.53
7.41	13.2341
7.42	13.5593
7.43	12.5574
7.44	12.7497
7.45	12.8658
7.46	13.855
7.47	13.0659
7.48	12.7942
7.49	11.6914
7.5	13.3522
7.51	12.5162
7.52	13.5741
7.53	13.3202
7.54	13.0529
7.55	13.5667
7.56	11.9209
7.57	11.1732
7.58	12.9195
7.59	12.1348
7.6	12.1005
7.61	12.487
7.62	12.3008
7.63	11.4507
7.64	12.7402
7.65	13.5219
7.66	13.2507
7.67	13.3643
7.68	12.9886
7.69	13.1097
7.7	13.3712
7.71	13.8844
7.72	13.953
7.73	14.9128
7.74	11.8196
7.75	12.199
7.76	12.2003
7.77	11.5754
7.78	12.2782
7.79	12.7831
7.8	13.0126
7.81	12.9967
7.82	13.052
7.83	14.2111
7.84	13.2683
7.85	12.5499
7.86	13.0106
7.87	13.0007
7.88	12.7787
7.89	13.9005
7.9	14.2464
7.91	16.1605
7.92	14.5937
7.93	15.9319
7.94	14.8391
7.95	14.5635
7.96	15.1365
7.97	14.7987
7.98	14.9465
7.99	15.2022
8	15.1736
8.01	15.1862
8.02	15.7909
8.03	15.4133
8.04	16.0808
8.05	15.4536
8.06	17.0075
8.07	14.8717
8.08	16.0284
8.09	16.3766
8.1	16.1338
8.11	15.5962
8.12	14.5464
8.13	14.8418
8.14	15.2212
8.15	15.5388
8.16	15.4904
8.17	15.0373
8.18	14.0952
8.19	14.884
8.2	15.8951
8.21	14.6155
8.22	14.129
8.23	14.3745
8.24	14.5368
8.25	15.3415
8.26	14.7473
8.27	14.6785
8.28	13.2902
8.29	11.9222
8.3	14.3801
8.31	15.8315
8.32	14.2563
8.33	15.0125
8.34	15.3611
8.35	14.9005
8.36	14.842
8.37	14.7415
8.38	14.876
8.39	14.0034
8.4	13.6268
8.41	15.0114
8.42	14.7834
8.43	14.0167
8.44	14.3474
8.45	13.8381
8.46	15.9753
8.47	13.9794
8.48	12.9182
8.49	13.4529
8.5	12.8037
8.51	12.1419
8.52	11.441
8.53	12.8925
8.54	12.0212
8.55	12.3297
8.56	11.6563
8.57	12.0335
8.58	11.0381
8.59	12.8373
8.6	12.9795
8.61	12.1797
8.62	11.2793
8.63	15.2478
8.64	13.3537
8.65	14.879
8.66	14.9251
8.67	14.399
8.68	14.013
8.69	14.3196
8.7	13.6693
8.71	14.7827
8.72	16.6722
8.73	15.9944
8.74	16.1649
8.75	13.8728
8.76	16.7615
8.77	14.977
8.78	15.3016
8.79	15.0916
8.8	13.8597
8.81	13.4717
8.82	12.3683
8.83	12.6234
8.84	12.3894
8.85	12.7307
8.86	12.4009
8.87	11.2451
8.88	12.0132
8.89	11.3867
8.9	11.2479
8.91	11.833
8.92	13.2055
8.93	12.2203
8.94	11.5587
8.95	13.5598
8.96	12.7738
8.97	12.6931
8.98	13.0728
8.99	12.4203
9	14.0347
9.01	13.0583
9.02	11.6027
9.03	12.4043
9.04	13.2175
9.05	12.3537
9.06	13.5294
9.07	13.7826
9.08	12.6633
9.09	12.6477
9.1	12.7579
9.11	13.1982
9.12	12.4404
9.13	14.9107
9.14	14.5236
9.15	11.5808
9.16	13.0111
9.17	12.5327
9.18	13.3262
9.19	13.3378
9.2	13.5743
9.21	13.1667
9.22	13.7277
9.23	14.4947
9.24	14.6321
9.25	11.8286
9.26	13.5725
9.27	14.1042
9.28	14.6094
9.29	15.0515
9.3	14.7018
9.31	13.8634
9.32	13.5604
9.33	14.2555
9.34	14.7877
9.35	12.7756
9.36	14.2847
9.37	15.4077
9.38	15.3301
9.39	14.5109
9.4	14.622
9.41	14.5021
9.42	16.0112
9.43	14.8403
9.44	15.4056
9.45	15.7152
9.46	15.0967
9.47	14.7231
9.48	15.4952
9.49	14.2676
9.5	14.9947
9.51	15.6361
9.52	15.9814
9.53	15.8905
9.54	15.4925
9.55	13.4144
9.56	14.4893
9.57	14.1314
9.58	12.9414
9.59	12.8637
9.6	13.4009
9.61	13.2943
9.62	12.4561
9.63	13.4251
9.64	13.3818
9.65	13.0068
9.66	11.8646
9.67	13.6742
9.68	12.1855
9.69	11.9599
9.7	13.852
9.71	12.7682
9.72	12.054
9.73	12.0177
9.74	12.2661
9.75	13.8441
9.76	13.4379
9.77	11.6766
9.78	14.039
9.79	15.8069
9.8	15.7372
9.81	14.8805
9.82	15.129
9.83	14.8613
9.84	15.7828
9.85	14.9772
9.86	11.6335
9.87	13.4648
9.88	15.3107
9.89	15.3585
9.9	15.416
9.91	13.049
9.92	13.4673
9.93	13.0086
9.94	12.952
9.95	11.5051
9.96	12.4598
9.97	12.0946
9.98	13.2529
9.99	14.9005
10	14.9452
10.01	14.5883
10.02	14.5832
10.03	14.2084
10.04	13.4666
10.05	14.1544
10.06	15.411
10.07	14.9198
10.08	13.1754
10.09	13.5367
10.1	14.6125
10.11	14.6616
10.12	15.2698
10.13	13.9737
10.14	14.0459
10.15	13.8363
10.16	14.7031
10.17	14.4092
10.18	14.3386
10.19	14.0407
10.2	14.5019
10.21	13.3171
10.22	13.9625
10.23	13.4697
10.24	13.4974
10.25	13.2073
10.26	14.274
10.27	13.0828
10.28	13.6665
10.29	13.675
10.3	14.8525
10.31	14.6317
10.32	14.6453
10.33	14.3263
10.34	15.0428
10.35	14.1007
10.36	14.006
10.37	15.24
10.38	15.6737
10.39	14.403
10.4	15.0068
10.41	14.5746
10.42	14.1725
10.43	14.5454
10.44	15.1234
10.45	15.1976
10.46	13.9435
10.47	13.8857
10.48	14.0105
10.49	13.8511
10.5	14.8382
10.51	12.8201
10.52	12.2597
10.53	11.7324
10.54	13.0415
10.55	12.9677
10.56	13.0141
10.57	12.5775
10.58	12.2368
10.59	13.2627
10.6	13.7283
10.61	12.1898
10.62	13.8657
10.63	15.2924
10.64	13.9578
10.65	12.7917
10.66	13.7404
10.67	14.6209
10.68	15.31
10.69	13.1846
10.7	13.2577
10.71	13.3638
10.72	14.0033
10.73	14.6948
10.74	14.1222
10.75	15.0676
10.76	15.7375
10.77	15.934
10.78	15.452
10.79	15.0843
10.8	14.2617
10.81	15.8889
10.82	15.6884
10.83	16.5252
10.84	14.2806
10.85	13.7716
10.86	13.8643
10.87	12.408
10.88	12.9932
10.89	13.6108
10.9	12.3751
10.91	13.1481
10.92	13.383
10.93	13.8845
10.94	15.2926
10.95	16.6277
10.96	14.5535
10.97	14.1705
10.98	14.5283
10.99	14.7731
11	13.6594
11.01	14.9583
11.02	13.6804
11.03	15.5393
11.04	15.7535
11.05	12.8591
11.06	14.7951
11.07	12.8231
11.08	13.9363
11.09	13.8301
11.1	12.845
11.11	12.2561
11.12	12.9081
11.13	12.7502
11.14	12.2751
11.15	12.0464
11.16	12.396
11.17	12.2832
11.18	11.6213
11.19	13.1089
11.2	12.5082
11.21	13.4135
11.22	12.7286
11.23	11.9254
11.24	13.5406
11.25	14.2975
11.26	14.7116
11.27	14.0944
11.28	13.787
11.29	13.6151
11.3	14.3327
11.31	14.2109
11.32	14.5392
11.33	14.754
11.34	14.5461
11.35	14.2151
11.36	14.182
11.37	13.9359
11.38	13.3279
11.39	13.0634
11.4	11.6049
11.41	11.9947
11.42	13.5104
11.43	12.1703
11.44	14.2174
11.45	13.658
11.46	12.7122
11.47	12.5544
11.48	13.2434
11.49	12.8201
11.5	12.8069
11.51	13.5708
11.52	14.6381
11.53	15.3086
11.54	15.6888
11.55	16.0991
11.56	15.2509
11.57	15.1998
11.58	15.2243
11.59	16.0192
11.6	13.8126
11.61	14.743
11.62	15.0158
11.63	14.4257
11.64	14.0162
11.65	13.5092
11.66	12.4543
11.67	12.7737
11.68	12.9591
11.69	13.0153
11.7	12.7311
11.71	13.2283
11.72	13.7841
11.73	12.7033
11.74	12.7542
11.75	13.3644
11.76	15.2633
11.77	12.4229
11.78	13.2932
11.79	13.3291
11.8	12.4376
11.81	12.728
11.82	13.1419
11.83	12.2608
11.84	12.3367
11.85	12.3854
11.86	12.1052
11.87	11.7589
11.88	12.9248
11.89	13.667
11.9	12.2206
11.91	12.616
11.92	12.6196
11.93	12.6136
11.94	11.5732
11.95	13.0851
11.96	14.2668
11.97	14.6911
11.98	14.7243
11.99	15.4471
12	14.2806
12.01	15.0087
12.02	15.1644
12.03	15.8682
12.04	15.3113
12.05	13.888
12.06	13.7456
12.07	13.6691
12.08	14.6199
12.09	14.5034
12.1	14.8337
12.11	15.0221
12.12	15.0907
12.13	15.468
12.14	15.2998
12.15	14.6534
12.16	13.4754
12.17	13.7507
12.18	13.1567
12.19	13.2114
12.2	11.3735
12.21	11.9998
12.22	11.5498
12.23	11.0608
12.24	12.6361
12.25	11.9046
12.26	12.3646
12.27	10.4841
12.28	10.698
12.29	11.9606
12.3	10.7044
12.31	10.8374
12.32	8.4962
12.33	11.212
12.34	8.5908
12.35	10.0069
12.36	8.8132
12.37	9.1027
12.38	9.1928
12.39	7.8707
12.4	8.8529
12.41	8.1215
12.42	8.5375
12.43	8.4252
12.44	8.6009
12.45	7.0807
12.46	7.83
12.47	8.615
12.48	8.5296
12.49	8.7232
12.5	8.365
12.51	9.1427
12.52	9.4176
12.53	9.5796
12.54	8.7586
12.55	8.5428
12.56	8.8602
12.57	9.0788
12.58	9.1979
12.59	9.3461
12.6	9.6855
12.61	8.1864
12.62	8.5094
12.63	8.5026
12.64	10.1877
12.65	8.8543
12.66	9.4728
12.67	8.4209
12.68	7.8648
12.69	8.5697
12.7	8.461
12.71	8.4891
12.72	8.2005
12.73	9.3445
12.74	9.0744
12.75	9.8399
12.76	9.6863
12.77	10.2136
12.78	8.4542
12.79	8.8147
12.8	8.5984
12.81	8.7533
12.82	9.6255
12.83	9.0555
12.84	8.4239
12.85	8.94
12.86	8.3707
12.87	9.507
12.88	8.8711
12.89	10.1306
12.9	11.5136
12.91	13.0971
12.92	13.9651
12.93	12.7142
12.94	12.9032
12.95	11.6657
12.96	14.2693
12.97	11.5527
12.98	13.4753
12.99	11.9934
13	12.0485
13.01	12.1199
13.02	12.7079
13.03	13.2001
13.04	12.2635
13.05	14.068
13.06	14.0141
13.07	13.9721
13.08	13.3364
13.09	13.35
13.1	12.3272
13.11	11.8519
13.12	13.1384
13.13	12.9591
13.14	11.839
13.15	13.6231
13.16	13.0693
13.17	13.1961
13.18	13.8991
13.19	13.7347
13.2	12.1097
13.21	12.8687
13.22	12.2459
13.23	11.9829
13.24	13.5104
13.25	13.3528
13.26	13.6545
13.27	12.4042
13.28	11.8776
13.29	13.1359
13.3	12.5796
13.31	13.1649
13.32	13.2685
13.33	11.882
13.34	13.3485
13.35	13.3977
13.36	11.3248
13.37	11.872
13.38	12.4682
13.39	13.087
13.4	12.9863
13.41	13.1208
13.42	14.396
13.43	14.1465
13.44	13.2196
13.45	13.0137
13.46	12.6377
13.47	13.7662
13.48	13.6686
13.49	12.5848
13.5	12.8632
13.51	12.1261
13.52	10.321
13.53	11.2867
13.54	11.5262
13.55	13.2619
13.56	11.473
13.57	12.1875
13.58	12.401
13.59	11.8586
13.6	11.6424
13.61	11.278
13.62	12.7817
13.63	13.3297
13.64	12.773
13.65	12.2842
13.66	11.945
13.67	11.4019
13.68	12.2906
13.69	11.7558
13.7	12.9701
13.71	13.1417
13.72	12.5476
13.73	10.3576
13.74	11.8607
13.75	13.2983
13.76	12.7217
13.77	10.7647
13.78	12.0852
13.79	12.3834
13.8	11.5967
13.81	11.0153
13.82	9.962
13.83	11.5659
13.84	10.5261
13.85	9.0056
13.86	11.4046
13.87	10.9217
13.88	10.5084
13.89	10.794
13.9	11.6449
13.91	11.2855
13.92	12.7994
13.93	11.7113
13.94	14.1817
13.95	12.7957
13.96	12.2081
13.97	12.1384
13.98	12.8805
13.99	12.7998
14	12.4785
14.01	13.0845
14.02	13.3232
14.03	12.6571
14.04	13.032
14.05	13.615
14.06	14.9794
14.07	12.2645
14.08	13.0205
14.09	13.033
14.1	13.189
14.11	12.4791
14.12	13.2596
14.13	11.8787
14.14	12.59
14.15	12.1245
14.16	14.4237
14.17	12.6334
14.18	14.1102
14.19	14.2412
14.2	12.815
14.21	12.813
14.22	12.4942
14.23	12.7433
14.24	12.8292
14.25	14.2697
14.26	12.4212
14.27	13.1747
14.28	12.2422
14.29	12.7299
14.3	13.3258
14.31	13.4177
14.32	12.9517
14.33	12.7714
14.34	13.5317
14.35	13.2873
14.36	12.1821
14.37	12.3073
14.38	14.3975
14.39	13.6524
14.4	11.9115
14.41	12.5009
14.42	12.2468
14.43	12.1051
14.44	11.9958
14.45	12.7965
14.46	13.5991
14.47	13.152
14.48	11.2016
14.49	12.0314
14.5	13.8136
14.51	13.6681
14.52	13.2061
14.53	13.282
14.54	13.4056
14.55	13.6731
14.56	13.9981
14.57	12.8698
14.58	13.0775
14.59	13.0025
14.6	12.6712
14.61	12.5798
14.62	12.776
14.63	14.2295
14.64	13.7361
14.65	11.7285
14.66	12.201
14.67	12.1246
14.68	11.1575
14.69	11.0288
14.7	12.0437
14.71	12.3463
14.72	14.537
14.73	13.9764
14.74	13.0311
14.75	13.9961
14.76	13.6824
14.77	14.1232
14.78	12.9102
14.79	14.0903
14.8	14.1993
14.81	11.9887
14.82	12.6019
14.83	12.0029
14.84	10.995
14.85	11.8621
14.86	13.0781
14.87	12.9938
14.88	13.3005
14.89	12.1626
14.9	13.0865
14.91	13.9903
14.92	12.9488
14.93	14.1264
14.94	14.2024
14.95	13.6933
14.96	13.607
14.97	15.1012
14.98	14.8684
14.99	14.2993
15	15.3552
15.01	14.4781
15.02	14.4537
15.03	13.4601
15.04	14.1627
15.05	13.6305
15.06	14.924
15.07	13.0962
15.08	13.4343
15.09	13.4305
15.1	13.7368
15.11	13.5705
15.12	13.3573
15.13	14.2785
15.14	13.4807
15.15	13.9857
15.16	13.8526
15.17	14.6844
15.18	14.9065
15.19	14.9613
15.2	13.8327
15.21	13.2948
15.22	11.3404
15.23	10.7285
15.24	10.4673
15.25	11.1808
15.26	11.4204
15.27	11.8598
15.28	12.15
15.29	11.7185
15.3	12.5232
15.31	12.4032
15.32	11.5861
15.33	11.882
15.34	10.6495
15.35	11.567
15.36	12.4908
15.37	13.2704
15.38	12.8428
15.39	12.3646
15.4	13.4495
15.41	12.2056
15.42	13.5871
15.43	13.282
15.44	13.8609
15.45	13.4654
15.46	13.995
15.47	14.0744
15.48	13.008
15.49	12.1314
15.5	11.7973
15.51	13.058
15.52	15.3905
15.53	14.1813
15.54	13.7558
15.55	13.6031
15.56	14.3325
15.57	12.4704
15.58	14.5419
15.59	15.0114
15.6	14.4409
15.61	13.7795
15.62	12.5979
15.63	12.4901
15.64	13.6078
15.65	13.5946
15.66	14.3924
15.67	14.318
15.68	12.9787
15.69	12.3612
15.7	13.2449
15.71	12.8302
15.72	13.214
15.73	14.665
15.74	12.1157
15.75	13.8534
15.76	13.5726
15.77	13.5955
15.78	12.9616
15.79	10.8738
15.8	11.4279
15.81	12.0281
15.82	11.1301
15.83	11.5121
15.84	11.7309
15.85	11.2763
15.86	12.9346
15.87	12.4987
15.88	13.1777
15.89	11.8031
15.9	11.5648
15.91	11.9951
15.92	12.5701
15.93	12.9761
15.94	12.7772
15.95	12.8569
15.96	13.6516
15.97	14.5144
15.98	14.6233
15.99	14.0414
16	14.259
16.01	14.7517
16.02	14.327
16.03	14.2603
16.04	12.2902
16.05	13.8283
16.06	13.5171
16.07	13.8617
16.08	13.1488
16.09	12.636
16.1	13.3786
16.11	14.2638
16.12	13.7549
16.13	13.6684
16.14	13.6866
16.15	14.9783
16.16	13.4933
16.17	13.3523
16.18	13.7297
16.19	14.0674
16.2	13.8973
16.21	12.1863
16.22	11.7317
16.23	12.1546
16.24	11.5433
16.25	11.3577
16.26	12.0086
16.27	12.4887
16.28	14.3268
16.29	13.1264
16.3	12.7057
16.31	11.0055
16.32	12.4879
16.33	14.1607
16.34	14.0729
16.35	12.6274
16.36	12.4554
16.37	13.0969
16.38	12.9933
16.39	13.308
16.4	10.8576
16.41	11.5523
16.42	12.2557
16.43	12.0958
16.44	12.6327
16.45	12.3985
16.46	12.1739
16.47	13.7906
16.48	12.1355
16.49	11.0806
16.5	11.8092
16.51	13.9984
16.52	13.1727
16.53	12.1931
16.54	11.1025
16.55	11.9396
16.56	12.1636
16.57	12.4786
16.58	11.6379
16.59	13.2099
16.6	12.1693
16.61	12.0019
16.62	12.1111
16.63	11.5284
16.64	11.4347
16.65	12.8314
16.66	11.7247
16.67	12.4362
16.68	13.559
16.69	13.8575
16.7	12.475
16.71	11.705
16.72	12.44
16.73	10.7214
16.74	11.9536
16.75	10.4138
16.76	11.8142
16.77	13.5523
16.78	12.4955
16.79	14.5457
16.8	14.4954
16.81	13.429
16.82	11.5586
16.83	11.4688
16.84	12.0474
16.85	10.208
16.86	10.8717
16.87	12.2015
16.88	12.2882
16.89	12.6659
16.9	12.1589
16.91	11.5131
16.92	11.376
16.93	11.5196
16.94	10.7625
16.95	10.9502
16.96	11.7619
16.97	10.9443
16.98	13.0125
16.99	12.6984
17	13.7741
17.01	13.201
17.02	11.1946
17.03	12.0627
17.04	11.1412
17.05	11.4767
17.06	12.4195
17.07	12.6034
17.08	11.7815
17.09	11.619
17.1	13.6492
17.11	13.4528
17.12	13.1104
17.13	12.634
17.14	14.0545
17.15	15.6928
17.16	13.1135
17.17	12.4797
17.18	11.5162
17.19	13.3897
17.2	12.8928
17.21	13.6738
17.22	13.7899
17.23	14.6453
17.24	12.6745
17.25	11.2659
17.26	12.707
17.27	13.1118
17.28	14.8157
17.29	11.9085
17.3	15.0051
17.31	14.3116
17.32	13.7635
17.33	14.0082
17.34	14.8133
17.35	15.9032
17.36	14.7442
17.37	12.8402
17.38	14.3865
17.39	13.4187
17.4	14.3377
17.41	16.3292
17.42	14.5964
17.43	14.5214
17.44	13.9266
17.45	13.8588
17.46	12.4449
17.47	14.999
17.48	14.7282
17.49	15.2684
17.5	13.6898
17.51	12.9955
17.52	13.6675
17.53	15.1538
17.54	15.524
17.55	16.2955
17.56	15.664
17.57	14.6131
17.58	14.638
17.59	13.8158
17.6	14.3934
17.61	14.4423
17.62	15.2376
17.63	15.7058
17.64	14.7096
17.65	12.5969
17.66	12.587
17.67	12.9937
17.68	12.1655
17.69	13.8199
17.7	14.5277
17.71	14.2841
17.72	12.1094
17.73	12.0452
17.74	12.9998
17.75	13.0175
17.76	13.0497
17.77	12.4244
17.78	13.0994
17.79	13.1886
17.8	13.1219
17.81	13.1232
17.82	13.1917
17.83	13.6362
17.84	12.9608
17.85	13.9745
17.86	15.1288
17.87	12.8868
17.88	12.7515
17.89	13.8539
17.9	13.3433
17.91	12.9552
17.92	12.2315
17.93	12.388
17.94	12.4565
17.95	13.4034
17.96	13.7528
17.97	12.5482
17.98	12.7992
17.99	12.8309
18	12.1142
18.01	13.3981
18.02	15.2027
18.03	12.4194
18.04	13.4936
18.05	13.3322
18.06	12.67
18.07	12.371
18.08	12.5155
18.09	12.9646
18.1	13.7432
18.11	11.7907
18.12	12.9434
18.13	13.1576
18.14	14.2598
18.15	14.5838
18.16	14.1486
18.17	14.9426
18.18	13.9664
18.19	12.5285
18.2	14.0147
18.21	13.4901
18.22	14.2556
18.23	13.9781
18.24	15.0459
18.25	15.4809
18.26	15.1924
18.27	15.2248
18.28	15.04
18.29	12.3445
18.3	13.445
18.31	14.8674
18.32	15.796
18.33	15.0268
18.34	15.2808
18.35	13.2405
18.36	14.4343
18.37	15.7876
18.38	15.5124
18.39	14.5785
18.4	14.1423
18.41	15.0042
18.42	14.4248
18.43	12.8259
18.44	13.2003
18.45	13.2573
18.46	11.8962
18.47	13.2234
18.48	13.2887
18.49	13.2948
18.5	13.2594
18.51	12.2265
18.52	13.1284
18.53	12.7639
18.54	12.0581
18.55	13.2966
18.56	13.0655
18.57	12.9042
18.58	12.5872
18.59	11.8458
18.6	12.934
18.61	12.4897
18.62	12.572
18.63	12.2285
18.64	12.8984
18.65	13.0701
18.66	14.5724
18.67	13.0152
18.68	13.1257
18.69	13.7262
18.7	13.3063
18.71	14.0238
18.72	15.0576
18.73	15.3358
18.74	13.4674
18.75	13.5838
18.76	13.243
18.77	12.5194
18.78	13.9471
18.79	13.1935
18.8	13.3132
18.81	12.3227
18.82	12.9224
18.83	13.0422
18.84	12.8609
18.85	14.2919
18.86	13.1102
18.87	13.0551
18.88	13.7782
18.89	13.2914
18.9	12.578
18.91	11.7599
18.92	11.8106
18.93	12.2364
18.94	13.0289
18.95	14.5499
18.96	14.2263
18.97	14.1053
18.98	12.8697
18.99	13.0225
19	13.1301
19.01	14.2997
19.02	14.2866
19.03	14.0697
19.04	14.2318
19.05	12.5293
19.06	12.4245
19.07	11.6955
19.08	12.4871
19.09	11.8942
19.1	11.1092
19.11	11.9354
19.12	11.0064
19.13	11.2527
19.14	11.6147
19.15	11.1359
19.16	12.7626
19.17	12.1856
19.18	13.8289
19.19	13.2994
19.2	14.0579
19.21	14.3024
19.22	13.8795
19.23	13.4401
19.24	13.2983
19.25	12.2411
19.26	12.8873
19.27	11.9764
19.28	10.9431
19.29	11.128
19.3	11.8603
19.31	13.5143
19.32	12.5571
19.33	12.4326
19.34	13.3183
19.35	12.9129
19.36	11.7603
19.37	13.4464
19.38	13.5382
19.39	13.3848
19.4	12.9564
19.41	11.8779
19.42	13.4905
19.43	12.5561
19.44	12.2304
19.45	12.907
19.46	13.1002
19.47	12.2843
19.48	12.7551
19.49	12.0074
19.5	12.7316
19.51	11.647
19.52	13.7486
19.53	14.0761
19.54	13.1248
19.55	12.046
19.56	13.1128
19.57	12.2805
19.58	12.8907
19.59	12.4229
19.6	11.9479
19.61	13.0455
19.62	13.2529
19.63	13.8696
19.64	13.9161
19.65	15.2096
19.66	13.3057
19.67	13.7088
19.68	12.3964
19.69	13.1861
19.7	11.4953
19.71	11.4285
19.72	11.8801
19.73	13.1527
19.74	12.7986
19.75	13.9996
19.76	14.0462
19.77	13.4634
19.78	13.6206
19.79	13.4142
19.8	14.5518
19.81	12.6244
19.82	12.0571
19.83	12.6914
19.84	16.0156
19.85	14.5601
19.86	13.2565
19.87	13.2727
19.88	15.1896
19.89	14.4106
19.9	14.6755
19.91	13.2648
19.92	12.9717
19.93	11.6943
19.94	11.1017
19.95	12.4036
19.96	12.7628
19.97	13.6313
19.98	14.7016
19.99	14.9047
[truncated: 3,001 more rows]

## Sheet: P-O_distance_acd_vx_down
Time	Distance (A)
0.01	10.7238
0.02	10.8445
0.03	10.5281
0.04	11.0267
0.05	10.3273
0.06	11.0986
0.07	10.9288
0.08	10.3824
0.09	10.4994
0.1	11.1542
0.11	10.9772
0.12	10.2587
0.13	10.6441
0.14	10.4438
0.15	10.3888
0.16	11.1604
0.17	10.9234
0.18	10.9496
0.19	10.9752
0.2	11.0015
0.21	10.3894
0.22	9.8254
0.23	10.6165
0.24	11.0149
0.25	10.8899
0.26	10.2595
0.27	10.854
0.28	10.7207
0.29	11.3778
0.3	10.8744
0.31	10.7649
0.32	10.6747
0.33	10.9873
0.34	11.2466
0.35	10.5714
0.36	10.6841
0.37	11.4506
0.38	11.6773
0.39	10.4906
0.4	11.1613
0.41	10.4103
0.42	10.816
0.43	10.634
0.44	10.6542
0.45	11.4191
0.46	11.5809
0.47	11.062
0.48	10.8535
0.49	10.6602
0.5	10.6367
0.51	11.2033
0.52	10.4845
0.53	11.4475
0.54	11.686
0.55	13.3983
0.56	12.6959
0.57	11.7747
0.58	14.0828
0.59	12.9987
0.6	13.6343
0.61	14.2656
0.62	12.244
0.63	12.2249
0.64	11.0961
0.65	13.4459
0.66	11.509
0.67	12.581
0.68	12.2999
0.69	12.1667
0.7	13.2498
0.71	13.0016
0.72	12.0268
0.73	12.5719
0.74	12.9835
0.75	12.1668
0.76	12.2767
0.77	11.8863
0.78	12.3836
0.79	11.3528
0.8	12.8574
0.81	12.6939
0.82	12.342
0.83	13.4419
0.84	12.6429
0.85	11.8893
0.86	12.7939
0.87	12.8947
0.88	11.6645
0.89	12.3435
0.9	12.5964
0.91	12.2226
0.92	12.5757
0.93	12.6587
0.94	12.5754
0.95	13.4408
0.96	12.2903
0.97	12.6304
0.98	12.9883
0.99	12.3184
1	12.7288
1.01	13.09
1.02	12.6168
1.03	12.4034
1.04	12.9392
1.05	12.9757
1.06	12.2188
1.07	12.1795
1.08	12.2415
1.09	11.9844
1.1	12.1773
1.11	11.6691
1.12	11.6665
1.13	11.3147
1.14	11.9729
1.15	12.0879
1.16	10.8125
1.17	12.2286
1.18	12.0915
1.19	12.4978
1.2	12.221
1.21	12.4486
1.22	12.3623
1.23	13.189
1.24	12.1993
1.25	12.5857
1.26	13.5995
1.27	12.8439
1.28	12.5289
1.29	12.16
1.3	12.4085
1.31	12.9936
1.32	13.5146
1.33	12.3103
1.34	11.8692
1.35	11.9659
1.36	12.4354
1.37	11.6776
1.38	12.7058
1.39	12.2649
1.4	12.8319
1.41	11.6805
1.42	12.0047
1.43	12.5593
1.44	11.3896
1.45	12.6351
1.46	13.639
1.47	12.6325
1.48	13.0434
1.49	12.4309
1.5	12.7899
1.51	12.5601
1.52	12.2455
1.53	12.1985
1.54	13.2052
1.55	13.1504
1.56	11.6944
1.57	12.1311
1.58	12.114
1.59	13.1601
1.6	12.535
1.61	11.4541
1.62	12.4009
1.63	12.1811
1.64	12.7433
1.65	13.0016
1.66	12.8002
1.67	12.8347
1.68	12.8831
1.69	14.0405
1.7	13.3369
1.71	15.1166
1.72	12.8087
1.73	13.0888
1.74	13.991
1.75	12.2185
1.76	12.4032
1.77	12.446
1.78	12.274
1.79	12.6505
1.8	12.0473
1.81	13.2727
1.82	11.3643
1.83	12.1677
1.84	12.3632
1.85	11.5207
1.86	12.3416
1.87	10.9044
1.88	11.5654
1.89	12.4112
1.9	11.8479
1.91	12.1846
1.92	12.4026
1.93	12.0933
1.94	12.1138
1.95	11.5975
1.96	11.4048
1.97	12.5969
1.98	12.6594
1.99	12.4449
2	13.2589
2.01	12.7704
2.02	13.0122
2.03	12.6404
2.04	12.2154
2.05	12.3476
2.06	13.1238
2.07	12.6031
2.08	12.1159
2.09	12.7104
2.1	12.6207
2.11	12.5281
2.12	11.2491
2.13	12.6339
2.14	14.3536
2.15	12.8142
2.16	12.2768
2.17	9.8916
2.18	10.2907
2.19	11.0473
2.2	13.15
2.21	13.2468
2.22	12.15
2.23	12.5702
2.24	13.0277
2.25	12.1126
2.26	11.6886
2.27	12.4117
2.28	12.3323
2.29	11.292
2.3	12.2367
2.31	13.3443
2.32	12.284
2.33	11.6772
2.34	12.1201
2.35	12.2023
2.36	12.3716
2.37	12.7755
2.38	12.5863
2.39	10.8836
2.4	12.5195
2.41	12.4255
2.42	12.3003
2.43	13.1916
2.44	10.6118
2.45	12.0317
2.46	11.8739
2.47	11.3522
2.48	11.8662
2.49	11.5104
2.5	11.9362
2.51	12.5854
2.52	11.9853
2.53	11.3374
2.54	11.5629
2.55	12.6065
2.56	12.106
2.57	12.8831
2.58	12.6086
2.59	12.4232
2.6	12.3647
2.61	11.7045
2.62	12.573
2.63	12.89
2.64	12.3325
2.65	12.4053
2.66	12.3309
2.67	12.3891
2.68	11.7786
2.69	12.2619
2.7	11.7775
2.71	13.1375
2.72	13.219
2.73	12.9847
2.74	12.4664
2.75	12.1772
2.76	12.3762
2.77	12.6636
2.78	12.4913
2.79	12.288
2.8	11.5908
2.81	12.5598
2.82	13.1643
2.83	12.7424
2.84	11.8509
2.85	12.2582
2.86	12.5369
2.87	10.9694
2.88	12.607
2.89	13.1046
2.9	12.2122
2.91	12.6585
2.92	13.2357
2.93	11.6301
2.94	12.2427
2.95	11.9071
2.96	12.1168
2.97	12.3847
2.98	12.6775
2.99	12.8403
3	13.2022
3.01	13.67
3.02	12.9924
3.03	13.2024
3.04	12.6885
3.05	13.1303
3.06	13.385
3.07	12.7113
3.08	13.2811
3.09	12.5608
3.1	12.8283
3.11	12.8022
3.12	12.8234
3.13	11.5819
3.14	11.3599
3.15	11.8159
3.16	13.0187
3.17	12.7328
3.18	12.8838
3.19	11.6968
3.2	12.3413
3.21	12.9482
3.22	11.3778
3.23	11.9759
3.24	12.1146
3.25	11.7873
3.26	12.0435
3.27	13.1226
3.28	12.3136
3.29	12.5261
3.3	12.7574
3.31	12.5912
3.32	12.0815
3.33	12.344
3.34	12.1315
3.35	12.2921
3.36	12.2714
3.37	13.763
3.38	13.7116
3.39	11.533
3.4	12.3843
3.41	12.7241
3.42	12.5265
3.43	12.5544
3.44	11.2236
3.45	11.9257
3.46	11.8403
3.47	11.6471
3.48	11.5615
3.49	12.2645
3.5	12.1082
3.51	12.7216
3.52	12.748
3.53	11.8377
3.54	11.1925
3.55	11.3147
3.56	12.367
3.57	13.7019
3.58	13.8083
3.59	13.8983
3.6	12.5864
3.61	12.7138
3.62	12.0857
3.63	12.4914
3.64	12.982
3.65	11.489
3.66	11.4903
3.67	12.3187
3.68	11.7387
3.69	11.9547
3.7	11.9258
3.71	12.6131
3.72	12.8206
3.73	11.8923
3.74	12.4912
3.75	12.4671
3.76	12.6508
3.77	12.0257
3.78	11.4581
3.79	11.7459
3.8	12.0608
3.81	12.3248
3.82	12.1399
3.83	12.0414
3.84	11.6236
3.85	10.9649
3.86	12.2654
3.87	11.9235
3.88	11.2926
3.89	12.9659
3.9	12.1312
3.91	12.8323
3.92	12.1161
3.93	13.1675
3.94	12.2538
3.95	12.4997
3.96	12.8296
3.97	12.2909
3.98	12.9437
3.99	13.5801
4	12.6465
4.01	12.5126
4.02	12.4284
4.03	12.2885
4.04	12.9493
4.05	11.6285
4.06	12.5174
4.07	12.6161
4.08	10.7059
4.09	11.4712
4.1	12.0161
4.11	12.3066
4.12	12.5651
4.13	12.4838
4.14	12.9832
4.15	12.6229
4.16	11.6401
4.17	11.4952
4.18	11.8815
4.19	12.2881
4.2	12.8023
4.21	12.1521
4.22	12.1791
4.23	12.9679
4.24	12.4619
4.25	12.0638
4.26	11.7446
4.27	11.1022
4.28	10.7019
4.29	11.8574
4.3	12.3426
4.31	12.6191
4.32	12.5601
4.33	12.7703
4.34	12.5815
4.35	12.3211
4.36	12.7706
4.37	12.1802
4.38	12.2093
4.39	12.4244
4.4	12.2511
4.41	13.0053
4.42	12.1675
4.43	12.8183
4.44	12.4689
4.45	12.023
4.46	12.586
4.47	12.7715
4.48	14.1304
4.49	12.5874
4.5	12.4198
4.51	12.988
4.52	12.9111
4.53	12.4702
4.54	12.2245
4.55	11.7673
4.56	11.9388
4.57	11.7331
4.58	11.1383
4.59	11.9135
4.6	12.1702
4.61	11.7361
4.62	10.8782
4.63	12.5669
4.64	12.924
4.65	12.3813
4.66	12.1242
4.67	13.2286
4.68	12.2993
4.69	12.0499
4.7	12.0961
4.71	12.7273
4.72	12.7642
4.73	13.0726
4.74	11.6928
4.75	11.9174
4.76	12.8197
4.77	12.6541
4.78	12.3706
4.79	12.4792
4.8	12.3589
4.81	12.6256
4.82	12.3812
4.83	11.9642
4.84	11.8871
4.85	12.8177
4.86	11.9841
4.87	11.7785
4.88	12.4774
4.89	11.6322
4.9	12.8295
4.91	12.8019
4.92	11.6962
4.93	12.5554
4.94	12.1856
4.95	12.1097
4.96	12.3595
4.97	12.9259
4.98	11.8513
4.99	11.881
5	12.4633
5.01	11.8326
5.02	11.7267
5.03	11.1148
5.04	12.3424
5.05	12.7169
5.06	11.7322
5.07	12.3893
5.08	11.6388
5.09	12.2815
5.1	12.8218
5.11	12.0781
5.12	12.1868
5.13	13.1765
5.14	12.5238
5.15	11.8671
5.16	12.5552
5.17	10.7785
5.18	11.1376
5.19	11.3625
5.2	12.2771
5.21	12.3041
5.22	13.0539
5.23	12.8597
5.24	12.222
5.25	12.707
5.26	13.6761
5.27	14.3264
5.28	12.5094
5.29	13.3678
5.3	13.4241
5.31	13.2244
5.32	13.1243
5.33	12.7604
5.34	12.3001
5.35	12.6951
5.36	13.6126
5.37	13.7165
5.38	13.8525
5.39	12.4379
5.4	13.7313
5.41	13.0655
5.42	12.7337
5.43	13.6616
5.44	12.576
5.45	13.209
5.46	13.7817
5.47	13.7682
5.48	12.2876
5.49	12.6442
5.5	11.5473
5.51	12.9539
5.52	13.1967
5.53	12.7207
5.54	11.3497
5.55	13.265
5.56	12.8439
5.57	12.5809
5.58	11.6775
5.59	12.6116
5.6	11.474
5.61	11.8946
5.62	12.0162
5.63	12.6527
5.64	14.0736
5.65	12.4208
5.66	14.0588
5.67	13.1859
5.68	12.098
5.69	12.0121
5.7	12.4583
5.71	12.6801
5.72	11.3687
5.73	11.2684
5.74	10.5514
5.75	12.0461
5.76	12.0101
5.77	11.9066
5.78	11.4442
5.79	13.3312
5.8	12.5368
5.81	12.5053
5.82	13.0684
5.83	12.1507
5.84	12.0408
5.85	12.1404
5.86	11.1173
5.87	12.3004
5.88	11.6999
5.89	11.8049
5.9	12.3161
5.91	11.1978
5.92	11.4256
5.93	12.9007
5.94	12.0296
5.95	12.4538
5.96	11.6299
5.97	12.8031
5.98	12.2696
5.99	11.6863
6	12.1944
6.01	12.3156
6.02	12.3254
6.03	11.8838
6.04	13.9131
6.05	12.5374
6.06	12.5226
6.07	12.4983
6.08	12.2251
6.09	10.8827
6.1	13.9957
6.11	13.1679
6.12	12.8838
6.13	12.8048
6.14	11.5311
6.15	11.6022
6.16	11.1534
6.17	12.8982
6.18	13.1662
6.19	13.5057
6.2	12.618
6.21	13.6917
6.22	13.5301
6.23	11.8885
6.24	13.9124
6.25	11.9243
6.26	11.793
6.27	12.3678
6.28	11.9237
6.29	11.6428
6.3	11.641
6.31	12.3139
6.32	12.7513
6.33	12.0648
6.34	11.8188
6.35	12.5035
6.36	12.4602
6.37	12.1064
6.38	13.0632
6.39	13.8605
6.4	12.6437
6.41	12.1462
6.42	14.8377
6.43	13.2807
6.44	13.3524
6.45	12.1607
6.46	12.1467
6.47	12.0898
6.48	11.8216
6.49	13.2765
6.5	12.1257
6.51	11.8957
6.52	14.2157
6.53	13.2919
6.54	13.529
6.55	13.3603
6.56	12.8192
6.57	14.7776
6.58	13.0908
6.59	12.5118
6.6	13.2958
6.61	11.0881
6.62	7.9812
6.63	8.6173
6.64	8.0056
6.65	9.5526
6.66	9.6806
6.67	8.5759
6.68	8.1018
6.69	8.4064
6.7	8.3788
6.71	8.9574
6.72	7.656
6.73	7.0331
6.74	6.1756
6.75	6.0044
6.76	6.4157
6.77	7.2218
6.78	9.1936
6.79	7.0801
6.8	9.4836
6.81	7.2365
6.82	8.9331
6.83	6.5075
6.84	6.8745
6.85	6.5625
6.86	6.424
6.87	6.8583
6.88	7.2737
6.89	6.7347
6.9	6.2845
6.91	6.3037
6.92	6.7797
6.93	6.8902
6.94	6.5616
6.95	7.2301
6.96	5.7405
6.97	6.0967
6.98	5.9368
6.99	7.7623
7	7.2829
7.01	6.954
7.02	6.7443
7.03	6.8771
7.04	6.4305
7.05	6.4485
7.06	5.9127
7.07	5.9503
7.08	7.0009
7.09	6.0425
7.1	6.4022
7.11	7.6627
7.12	6.6397
7.13	6.3818
7.14	5.9946
7.15	5.845
7.16	8.1332
7.17	6.3805
7.18	5.9737
7.19	6.5962
7.2	6.2669
7.21	6.1142
7.22	7.1118
7.23	7.1065
7.24	6.6361
7.25	6.6829
7.26	8.2843
7.27	6.4359
7.28	6.4667
7.29	6.5563
7.3	6.9904
7.31	6.1896
7.32	6.3954
7.33	6.5838
7.34	6.3911
7.35	7.7914
7.36	6.7368
7.37	7.9549
7.38	6.9432
7.39	6.6175
7.4	6.8922
7.41	6.5034
7.42	7.5918
7.43	6.1042
7.44	6.6502
7.45	6.3967
7.46	6.9916
7.47	6.3847
7.48	5.7901
7.49	7.3037
7.5	7.1954
7.51	6.149
7.52	6.4577
7.53	6.9022
7.54	6.8897
7.55	7.1499
7.56	6.6093
7.57	6.683
7.58	7.8709
7.59	7.9641
7.6	8.7938
7.61	6.6573
7.62	6.808
7.63	8.3529
7.64	9.22
7.65	8.0964
7.66	8.5469
7.67	8.4878
7.68	8.8859
7.69	7.986
7.7	7.2307
7.71	9.7915
7.72	9.335
7.73	10.1428
7.74	11.5291
7.75	10.9108
7.76	10.4609
7.77	10.7227
7.78	8.7291
7.79	8.6989
7.8	10.4435
7.81	9.6096
7.82	9.9498
7.83	9.339
7.84	10.0137
7.85	11.1868
7.86	9.6018
7.87	8.063
7.88	9.3551
7.89	8.8689
7.9	11.1274
7.91	10.1733
7.92	9.5395
7.93	8.8169
7.94	8.9068
7.95	10.7555
7.96	10.1273
7.97	9.6802
7.98	9.6293
7.99	7.0533
8	6.5221
8.01	6.4316
8.02	6.3276
8.03	7.0016
8.04	6.6707
8.05	6.0116
8.06	5.7573
8.07	6.4691
8.08	6.4518
8.09	6.6193
8.1	6.2369
8.11	6.6648
8.12	6.7177
8.13	6.7091
8.14	7.1944
8.15	7.0661
8.16	6.5465
8.17	7.1516
8.18	8.0097
8.19	6.6432
8.2	7.0053
8.21	6.0632
8.22	6.3832
8.23	6.4115
8.24	6.0347
8.25	6.2528
8.26	6.3926
8.27	6.6551
8.28	6.3917
8.29	6.4159
8.3	6.3642
8.31	6.6182
8.32	6.3469
8.33	6.5126
8.34	6.3083
8.35	6.8745
8.36	5.9307
8.37	6.5749
8.38	6.6806
8.39	7.2041
8.4	6.9674
8.41	6.5335
8.42	6.7594
8.43	6.4131
8.44	6.4013
8.45	6.3019
8.46	6.951
8.47	7.0013
8.48	6.0531
8.49	6.3663
8.5	6.2681
8.51	6.3603
8.52	6.8497
8.53	6.6043
8.54	6.2804
8.55	6.7464
8.56	6.3111
8.57	6.7281
8.58	6.5486
8.59	6.6931
8.6	6.5197
8.61	6.7895
8.62	5.7679
8.63	6.178
8.64	5.9591
8.65	6.4442
8.66	7.1274
8.67	6.8478
8.68	7.0899
8.69	6.0584
8.7	6.3112
8.71	6.3626
8.72	6.2436
8.73	5.9637
8.74	6.6283
8.75	6.5495
8.76	6.7758
8.77	6.6731
8.78	6.8445
8.79	7.3107
8.8	6.9837
8.81	6.5215
8.82	6.6868
8.83	7.6671
8.84	6.6271
8.85	6.5973
8.86	6.4684
8.87	6.5756
8.88	6.5771
8.89	6.376
8.9	6.9708
8.91	6.6016
8.92	5.939
8.93	6.0274
8.94	6.099
8.95	6.575
8.96	6.439
8.97	5.9797
8.98	6.1753
8.99	6.607
9	6.4361
9.01	6.2699
9.02	6.583
9.03	6.827
9.04	6.8859
9.05	6.8632
9.06	6.0357
9.07	6.1077
9.08	7.2352
9.09	7.1562
9.1	8.0505
9.11	8.415
9.12	6.5658
9.13	7.8489
9.14	7.2241
9.15	6.9382
9.16	7.0883
9.17	6.7639
9.18	6.9051
9.19	6.7678
9.2	6.6654
9.21	7.2164
9.22	7.1834
9.23	6.758
9.24	6.9189
9.25	7.3102
9.26	7.0814
9.27	6.401
9.28	6.5246
9.29	7.2035
9.3	7.1522
9.31	7.213
9.32	6.4763
9.33	6.8438
9.34	7.7633
9.35	7.4186
9.36	6.8146
9.37	7.6937
9.38	8.4531
9.39	5.9952
9.4	6.6967
9.41	6.3085
9.42	8.6321
9.43	6.8816
9.44	7.0354
9.45	8.1432
9.46	7.1961
9.47	7.1126
9.48	7.2553
9.49	6.2319
9.5	6.9683
9.51	7.1159
9.52	7.9256
9.53	6.8105
9.54	7.0418
9.55	8.0441
9.56	6.6217
9.57	10.7356
9.58	9.6192
9.59	10.474
9.6	9.8061
9.61	8.3541
9.62	9.6216
9.63	6.94
9.64	10.26
9.65	9.5685
9.66	7.7392
9.67	9.139
9.68	10.1213
9.69	9.9986
9.7	9.3339
9.71	10.8537
9.72	9.6304
9.73	6.7179
9.74	9.1326
9.75	8.6002
9.76	9.2938
9.77	8.9627
9.78	10.0764
9.79	8.2223
9.8	7.455
9.81	9.1578
9.82	11.3522
9.83	11.8618
9.84	11.0458
9.85	11.1517
9.86	11.4154
9.87	9.2275
9.88	10.9248
9.89	10.5694
9.9	12.078
9.91	11.0435
9.92	9.2513
9.93	10.0244
9.94	9.7473
9.95	10.1718
9.96	10.2612
9.97	10.8676
9.98	10.9535
9.99	8.2368
10	7.6744
10.01	7.0948
10.02	7.1989
10.03	7.9489
10.04	6.8414
10.05	6.4403
10.06	7.2952
10.07	6.8776
10.08	6.0862
10.09	6.4613
10.1	6.7036
10.11	7.1225
10.12	7.1631
10.13	6.6435
10.14	6.4131
10.15	7.4204
10.16	9.3054
10.17	6.1898
10.18	7.3178
10.19	6.9719
10.2	6.6541
10.21	7.4508
10.22	6.5434
10.23	6.417
10.24	6.8216
10.25	6.8491
10.26	7.4617
10.27	6.9417
10.28	6.8723
10.29	6.6939
10.3	7.0239
10.31	6.3007
10.32	6.2755
10.33	6.0893
10.34	6.8556
10.35	7.3816
10.36	8.3447
10.37	7.4945
10.38	6.8964
10.39	6.098
10.4	7.4384
10.41	6.8369
10.42	6.3788
10.43	6.425
10.44	7.7173
10.45	6.5074
10.46	6.3092
10.47	6.3774
10.48	6.8483
10.49	6.3452
10.5	6.6118
10.51	6.5696
10.52	6.1966
10.53	6.3664
10.54	6.7373
10.55	6.366
10.56	7.3337
10.57	6.5733
10.58	6.327
10.59	6.653
10.6	6.3673
10.61	6.3715
10.62	6.29
10.63	6.9158
10.64	7.2831
10.65	6.8687
10.66	7.041
10.67	6.3005
10.68	6.5775
10.69	7.2532
10.7	6.8286
10.71	6.2483
10.72	7.535
10.73	6.5383
10.74	6.4358
10.75	6.504
10.76	6.7206
10.77	6.4194
10.78	6.575
10.79	6.6552
10.8	6.633
10.81	6.1469
10.82	7.7656
10.83	7.0945
10.84	7.286
10.85	6.1148
10.86	6.5555
10.87	6.5788
10.88	7.1261
10.89	6.093
10.9	6.534
10.91	6.758
10.92	6.5068
10.93	6.401
10.94	6.1832
10.95	6.3171
10.96	6.7206
10.97	7.1243
10.98	7.4641
10.99	7.2807
11	6.9129
11.01	6.675
11.02	7.035
11.03	6.9288
11.04	6.476
11.05	7.2029
11.06	6.8081
11.07	6.6967
11.08	6.6293
11.09	7.2709
11.1	6.0922
11.11	7.5796
11.12	7.1566
11.13	6.859
11.14	6.3698
11.15	6.5423
11.16	6.3256
11.17	7.0297
11.18	6.9142
11.19	6.8546
11.2	7.1538
11.21	7.3363
11.22	7.3588
11.23	6.7498
11.24	6.3689
11.25	8.5224
11.26	6.7135
11.27	7.0563
11.28	6.9065
11.29	9.1804
11.3	7.3128
11.31	7.086
11.32	6.3591
11.33	6.6735
11.34	6.7611
11.35	6.8865
11.36	7.0462
11.37	6.9893
11.38	6.6772
11.39	6.9468
11.4	9.2954
11.41	7.1573
11.42	7.1294
11.43	7.5206
11.44	6.7993
11.45	7.1949
11.46	8.1616
11.47	6.7731
11.48	6.2138
11.49	7.2821
11.5	6.3422
11.51	8.4521
11.52	6.468
11.53	6.4191
11.54	6.4413
11.55	6.2805
11.56	6.2722
11.57	6.3022
11.58	7.3466
11.59	7.0356
11.6	6.6483
11.61	6.6118
11.62	6.6302
11.63	6.2344
11.64	6.2019
11.65	6.6089
11.66	8.4248
11.67	6.2776
11.68	7.6531
11.69	6.0996
11.7	6.502
11.71	6.6289
11.72	8.6374
11.73	6.5813
11.74	6.7562
11.75	6.6505
11.76	6.0855
11.77	6.2505
11.78	7.0195
11.79	6.8723
11.8	6.9666
11.81	8.1094
11.82	7.2045
11.83	6.4869
11.84	6.8939
11.85	6.7524
11.86	8.71
11.87	9.1002
11.88	7.3043
11.89	7.5711
11.9	8.7339
11.91	8.4121
11.92	7.5206
11.93	7.303
11.94	6.8635
11.95	6.8518
11.96	6.4594
11.97	6.1966
11.98	6.7343
11.99	6.1309
12	6.0786
12.01	6.2448
12.02	6.648
12.03	7.1937
12.04	6.6863
12.05	6.8405
12.06	6.442
12.07	5.9825
12.08	7.1725
12.09	6.9844
12.1	6.5624
12.11	7.0174
12.12	6.8741
12.13	6.3375
12.14	6.4708
12.15	6.8642
12.16	6.2222
12.17	6.6473
12.18	6.2664
12.19	6.3616
12.2	5.9896
12.21	6.1392
12.22	6.1159
12.23	6.2466
12.24	6.205
12.25	6.6519
12.26	6.0208
12.27	6.1707
12.28	7.6451
12.29	6.2484
12.3	6.6521
12.31	7.1754
12.32	6.7279
12.33	5.9653
12.34	6.6188
12.35	6.2228
12.36	6.529
12.37	6.5633
12.38	6.1811
12.39	6.0652
12.4	6.9799
12.41	6.4002
12.42	6.7009
12.43	6.9184
12.44	6.5418
12.45	7.0937
12.46	6.8424
12.47	6.7508
12.48	7.2987
12.49	6.4191
12.5	6.1653
12.51	6.4542
12.52	7.6599
12.53	6.583
12.54	6.7586
12.55	6.2948
12.56	6.7543
12.57	6.9407
12.58	6.6727
12.59	6.3625
12.6	8.9461
12.61	7.2128
12.62	6.5365
12.63	7.1874
12.64	6.6242
12.65	6.8512
12.66	6.8253
12.67	8.1665
12.68	7.3861
12.69	6.966
12.7	6.8511
12.71	6.5269
12.72	7.2866
12.73	6.5463
12.74	6.4729
12.75	6.2872
12.76	6.1951
12.77	6.1715
12.78	6.9967
12.79	6.5971
12.8	6.099
12.81	7.3133
12.82	6.6159
12.83	6.314
12.84	6.9413
12.85	6.5336
12.86	5.7017
12.87	7.0066
12.88	6.8446
12.89	6.291
12.9	6.0635
12.91	6.2016
12.92	5.9053
12.93	9.1021
12.94	8.2688
12.95	9.7108
12.96	8.4874
12.97	8.0433
12.98	8.7735
12.99	8.1248
13	9.3496
13.01	7.6426
13.02	10.025
13.03	10.9676
13.04	10.125
13.05	9.9827
13.06	10.2882
13.07	10.0274
13.08	10.1695
13.09	10.0123
13.1	9.7766
13.11	9.7779
13.12	6.3797
13.13	6.4096
13.14	6.2446
13.15	5.9846
13.16	6.4855
13.17	6.1874
13.18	6.2405
13.19	6.5059
13.2	6.3574
13.21	6.3556
13.22	6.8517
13.23	6.4035
13.24	8.7573
13.25	7.3825
13.26	6.6895
13.27	7.3931
13.28	7.9026
13.29	7.5999
13.3	7.1163
13.31	8.6164
13.32	9.198
13.33	8.681
13.34	6.9126
13.35	8.2934
13.36	8.2671
13.37	8.5703
13.38	7.7808
13.39	10.0103
13.4	9.8232
13.41	10.8246
13.42	10.8938
13.43	9.805
13.44	9.97
13.45	9.754
13.46	10.1753
13.47	11.2932
13.48	10.019
13.49	9.8098
13.5	10.8176
13.51	10.7228
13.52	9.7501
13.53	11.0087
13.54	9.1659
13.55	9.3276
13.56	9.0032
13.57	8.7651
13.58	10.1361
13.59	9.9705
13.6	11.4603
13.61	9.147
13.62	9.781
13.63	10.8729
13.64	10.5781
13.65	9.3515
13.66	9.1166
13.67	6.5993
13.68	9.9425
13.69	8.9445
13.7	8.115
13.71	6.4315
13.72	8.963
13.73	8.1682
13.74	7.7454
13.75	8.661
13.76	8.7448
13.77	8.2972
13.78	6.7221
13.79	5.8602
13.8	6.6655
13.81	6.2938
13.82	6.5904
13.83	7.6194
13.84	6.8695
13.85	6.8268
13.86	6.2086
13.87	6.8749
13.88	7.574
13.89	6.225
13.9	6.0818
13.91	6.9959
13.92	7.8897
13.93	7.0958
13.94	6.574
13.95	9.1861
13.96	8.2319
13.97	6.4707
13.98	7.9039
13.99	8.1618
14	6.3749
14.01	6.5852
14.02	7.7908
14.03	7.6567
14.04	7.0173
14.05	8.6978
14.06	6.5921
14.07	6.5139
14.08	7.0463
14.09	7.2448
14.1	6.4686
14.11	5.8883
14.12	6.375
14.13	7.1238
14.14	7.0342
14.15	6.8495
14.16	7.5835
14.17	6.6311
14.18	7.2766
14.19	7.6844
14.2	6.5232
14.21	7.3397
14.22	6.8535
14.23	6.5205
14.24	6.37
14.25	7.2711
14.26	7.4334
14.27	6.4569
14.28	7.3329
14.29	7.6291
14.3	7.63
14.31	8.2554
14.32	10.3064
14.33	8.5339
14.34	7.2392
14.35	6.6473
14.36	7.8081
14.37	6.5266
14.38	8.5706
14.39	7.8746
14.4	5.9749
14.41	7.2558
14.42	6.316
14.43	7.5798
14.44	6.4784
14.45	6.3683
14.46	6.3908
14.47	6.9399
14.48	6.2452
14.49	7.0245
14.5	6.9142
14.51	6.9914
14.52	7.1818
14.53	6.7038
14.54	6.9396
14.55	6.6825
14.56	6.1791
14.57	5.8693
14.58	5.9027
14.59	6.2272
14.6	9.8443
14.61	9.5748
14.62	6.5943
14.63	7.5936
14.64	7.4921
14.65	7.6059
14.66	7.19
14.67	7.0879
14.68	6.6012
14.69	7.3752
14.7	8.4263
14.71	7.1392
14.72	6.8491
14.73	8.9684
14.74	8.15
14.75	7.5828
14.76	7.878
14.77	6.9833
14.78	7.7594
14.79	6.1332
14.8	7.9561
14.81	7.3603
14.82	6.7398
14.83	6.6475
14.84	7.2279
14.85	6.4383
14.86	7.4627
14.87	8.0698
14.88	8.2395
14.89	8.008
14.9	7.5043
14.91	6.6999
14.92	6.682
14.93	6.2886
14.94	6.227
14.95	6.5971
14.96	6.4793
14.97	6.3629
14.98	7.1552
14.99	6.0736
15	6.4999
15.01	6.3037
15.02	6.9079
15.03	6.4081
15.04	6.7087
15.05	6.2989
15.06	6.266
15.07	6.4025
15.08	6.1317
15.09	6.6227
15.1	6.6344
15.11	6.5306
15.12	7.0361
15.13	6.5373
15.14	6.1505
15.15	6.4908
15.16	6.949
15.17	7.3459
15.18	6.6028
15.19	7.2196
15.2	6.3748
15.21	5.8571
15.22	6.7195
15.23	6.8989
15.24	6.5371
15.25	6.9766
15.26	6.6441
15.27	7.6384
15.28	10.619
15.29	9.0575
15.3	9.053
15.31	8.3322
15.32	9.0085
15.33	8.0943
15.34	6.9965
15.35	6.2389
15.36	6.5359
15.37	6.6917
15.38	6.3138
15.39	6.5502
15.4	7.332
15.41	8.801
15.42	9.6056
15.43	7.0381
15.44	7.7088
15.45	8.3925
15.46	9.3819
15.47	8.9604
15.48	9.4247
15.49	6.064
15.5	7.335
15.51	7.3495
15.52	7.3047
15.53	6.7924
15.54	6.7228
15.55	6.2097
15.56	6.8198
15.57	6.2718
15.58	6.858
15.59	7.7435
15.6	8.9207
15.61	8.4798
15.62	9.3998
15.63	7.3351
15.64	7.8555
15.65	6.49
15.66	7.8878
15.67	9.0245
15.68	7.0191
15.69	6.4606
15.7	6.7164
15.71	6.5097
15.72	7.1071
15.73	6.6118
15.74	6.9029
15.75	6.4483
15.76	6.8159
15.77	7.2878
15.78	6.8502
15.79	7.8477
15.8	7.2982
15.81	8.6097
15.82	8.0575
15.83	7.5856
15.84	9.1486
15.85	8.729
15.86	8.0092
15.87	6.8367
15.88	6.5791
15.89	7.1517
15.9	5.9393
15.91	6.44
15.92	6.5959
15.93	6.4767
15.94	6.7898
15.95	6.3622
15.96	6.3103
15.97	6.1344
15.98	7.489
15.99	6.6373
16	6.6021
16.01	6.1568
16.02	6.8483
16.03	6.1934
16.04	6.4228
16.05	6.5126
16.06	6.8492
16.07	7.1525
16.08	6.2609
16.09	6.6803
16.1	6.2795
16.11	6.6973
16.12	6.6573
16.13	6.5377
16.14	6.3363
16.15	6.3822
16.16	6.4292
16.17	6.6751
16.18	6.094
16.19	6.1118
16.2	6.1412
16.21	7.1775
16.22	6.8208
16.23	6.7865
16.24	6.9054
16.25	7.2449
16.26	7.6656
16.27	7.1625
16.28	7.6923
16.29	6.8762
16.3	9.707
16.31	9.5009
16.32	10.2577
16.33	10.3182
16.34	10.7906
16.35	8.5959
16.36	8.8016
16.37	8.0361
16.38	8.411
16.39	11.0663
16.4	9.5337
16.41	9.2807
16.42	9.3019
16.43	8.5533
16.44	9.5576
16.45	10.3443
16.46	9.3306
16.47	8.621
16.48	10.8774
16.49	9.8335
16.5	9.8756
16.51	9.9775
16.52	9.7517
16.53	8.7678
16.54	9.6179
16.55	9.7985
16.56	11.4774
16.57	9.9147
16.58	9.8974
16.59	10.5441
16.6	10.1693
16.61	10.7318
16.62	10.7152
16.63	9.2586
16.64	9.4214
16.65	8.6681
16.66	9.4634
16.67	9.5174
16.68	10.1579
16.69	9.1494
16.7	10.0586
16.71	10.1677
16.72	9.283
16.73	6.9098
16.74	9.2494
16.75	9.0868
16.76	9.3903
16.77	9.6953
16.78	9.7087
16.79	9.712
16.8	10.4401
16.81	9.7141
16.82	11.1679
16.83	9.9189
16.84	10.0748
16.85	9.9009
16.86	9.8298
16.87	11.0722
16.88	9.7849
16.89	10.683
16.9	9.914
16.91	9.7597
16.92	10.0504
16.93	10.7
16.94	9.6852
16.95	10.4357
16.96	10.6662
16.97	9.3019
16.98	10.2986
16.99	11.2033
17	10.0045
17.01	10.1369
17.02	10.1349
17.03	10.8135
17.04	10.4847
17.05	11.8112
17.06	12.4532
17.07	12.6859
17.08	12.3368
17.09	12.6528
17.1	11.6809
17.11	11.8615
17.12	13.0432
17.13	12.3475
17.14	12.827
17.15	13.3515
17.16	13.1827
17.17	12.6108
17.18	11.278
17.19	11.7173
17.2	12.7921
17.21	12.2849
17.22	12.3148
17.23	12.8721
17.24	13.1586
17.25	13.0706
17.26	13.6024
17.27	12.6505
17.28	13.0972
17.29	11.7935
17.3	10.9742
17.31	12.2067
17.32	12.1956
17.33	12.8704
17.34	12.2323
17.35	12.3649
17.36	12.3075
17.37	12.2371
17.38	11.9984
17.39	12.4623
17.4	12.7053
17.41	12.4499
17.42	12.1543
17.43	13.3959
17.44	12.8528
17.45	12.3437
17.46	12.4813
17.47	12.7018
17.48	12.9826
17.49	12.258
17.5	12.6594
17.51	12.6765
17.52	12.3861
17.53	12.4495
17.54	12.21
17.55	12.8964
17.56	12.4654
17.57	12.9217
17.58	11.6975
17.59	12.3676
17.6	12.6412
17.61	12.099
17.62	12.2943
17.63	12.4388
17.64	12.3121
17.65	12.4349
17.66	11.9645
17.67	12.8749
17.68	12.5967
17.69	12.1037
17.7	12.4933
17.71	12.7997
17.72	12.1145
17.73	11.9733
17.74	12.1463
17.75	12.2865
17.76	12.7521
17.77	12.7858
17.78	12.5688
17.79	12.5052
17.8	12.5965
17.81	12.3586
17.82	11.8822
17.83	11.9701
17.84	12.2618
17.85	12.8555
17.86	12.5833
17.87	12.7138
17.88	13.4743
17.89	13.068
17.9	13.1695
17.91	13.2701
17.92	12.3683
17.93	12.6562
17.94	13.0256
17.95	12.4383
17.96	12.7327
17.97	12.8213
17.98	13.6022
17.99	13.6822
18	11.9736
18.01	11.6971
18.02	12.0877
18.03	13.0431
18.04	13.2635
18.05	11.9056
18.06	12.4166
18.07	12.8409
18.08	12.8501
18.09	12.7718
18.1	12.6252
18.11	11.4944
18.12	13.5767
18.13	13.5562
18.14	12.4587
18.15	12.0208
18.16	12.7097
18.17	12.5293
18.18	12.1578
18.19	12.1108
18.2	12.0711
18.21	12.3877
18.22	13.2274
18.23	12.636
18.24	12.4079
18.25	12.4974
18.26	13.2238
18.27	11.6565
18.28	12.1842
18.29	11.8855
18.3	11.9292
18.31	11.8753
18.32	10.9924
18.33	12.5297
18.34	10.1168
18.35	12.2729
18.36	12.3535
18.37	11.2539
18.38	11.9649
18.39	11.0868
18.4	12.0582
18.41	12.7345
18.42	13.117
18.43	12.4597
18.44	12.4399
18.45	12.5312
18.46	11.1498
18.47	11.897
18.48	12.6552
18.49	11.3419
18.5	13.4377
18.51	11.7047
18.52	11.5918
18.53	12.4171
18.54	11.8944
18.55	12.9147
18.56	11.892
18.57	13.2714
18.58	12.1116
18.59	12.1195
18.6	12.4188
18.61	11.8254
18.62	12.2821
18.63	13.2495
18.64	12.3749
18.65	13.9417
18.66	12.3319
18.67	12.6956
18.68	13.5459
18.69	12.7168
18.7	12.8901
18.71	12.921
18.72	12.9761
18.73	12.4916
18.74	12.4308
18.75	12.3631
18.76	13.1587
18.77	13.0793
18.78	13.0286
18.79	14.0257
18.8	12.1582
18.81	12.732
18.82	11.9272
18.83	12.8874
18.84	11.0759
18.85	11.4476
18.86	11.8234
18.87	11.1898
18.88	12.8563
18.89	13.0851
18.9	12.1736
18.91	12.3948
18.92	13.1589
18.93	12.6881
18.94	13.5442
18.95	12.7331
18.96	13.2447
18.97	12.9724
18.98	12.463
18.99	12.4599
19	13.0658
19.01	12.5218
19.02	12.7701
19.03	13.217
19.04	12.5406
19.05	12.7255
19.06	12.396
19.07	12.8267
19.08	11.4086
19.09	13.536
19.1	12.7877
19.11	13.4225
19.12	12.7886
19.13	12.9523
19.14	13.4566
19.15	12.96
19.16	13.5468
19.17	13.2989
19.18	14.6271
19.19	13.67
19.2	12.5793
19.21	13.5118
19.22	13.0447
19.23	12.6752
19.24	13.8599
19.25	11.7049
19.26	12.6756
19.27	11.6355
19.28	13.1428
19.29	13.7387
19.3	12.5457
19.31	12.7676
19.32	12.6767
19.33	13.0903
19.34	14.5272
19.35	12.9183
19.36	14.4958
19.37	11.5182
19.38	11.5915
19.39	11.1633
19.4	14.3147
19.41	12.7542
19.42	12.9548
19.43	13.3671
19.44	12.2391
19.45	12.8625
19.46	12.1555
19.47	13.1358
19.48	13.6238
19.49	12.7506
19.5	12.6002
19.51	12.5555
19.52	11.4468
19.53	12.1768
19.54	11.3342
19.55	11.8355
19.56	12.6926
19.57	12.0498
19.58	12.2905
19.59	11.7203
19.6	12.3731
19.61	12.3006
19.62	12.5005
19.63	13.4021
19.64	11.9322
19.65	12.0698
19.66	11.3674
19.67	11.9926
19.68	11.8531
19.69	12.971
19.7	12.9131
19.71	12.1883
19.72	12.1191
19.73	11.8347
19.74	11.8562
19.75	11.9993
19.76	12.4547
19.77	12.2923
19.78	12.118
19.79	12.5209
19.8	12.9002
19.81	11.9268
19.82	12.7907
19.83	12.337
19.84	11.7547
19.85	11.6592
19.86	11.7926
19.87	11.7176
19.88	12.5391
19.89	12.1808
19.9	11.5179
19.91	12.5731
19.92	12.9823
19.93	13.2284
19.94	11.188
19.95	10.1216
19.96	13.1694
19.97	13.0129
19.98	12.1388
19.99	12.6313
[truncated: 3,001 more rows]
