# Supplementary material for: Evaluation of 6-OxP-CD, an Oxime-based cyclodextrin as a viable medical countermeasure against nerve agent poisoning: Experimental and molecular dynamic simulation studies on its inclusion complexes with cyclosarin, soman and VX
Source: PLoS One. 2023 Mar 30;18(3):e0283181. doi: 10.1371/journal.pone.0283181 (PMC10062596; doi:10.1371/journal.pone.0283181)
Supplement: S2 File — (XLSX) [file pone.0283181.s002.xlsx]

## Sheet: com_time_6_OxP_CD_GF_down
Time	Distance (A)
0.01	1.2837
0.02	2.0765
0.03	1.0606
0.04	1.0422
0.05	1.6613
0.06	1.4543
0.07	1.1445
0.08	2.2781
0.09	2.5646
0.1	2.4336
0.11	0.9959
0.12	0.9772
0.13	1.2472
0.14	1.6913
0.15	1.8813
0.16	0.5309
0.17	1.8365
0.18	1.4856
0.19	1.2593
0.2	1.2955
0.21	1.1692
0.22	2.1552
0.23	0.8895
0.24	1.7951
0.25	1.1348
0.26	1.7849
0.27	1.2024
0.28	1.1176
0.29	2.2184
0.3	1.4283
0.31	1.253
0.32	1.1985
0.33	0.9619
0.34	1.4396
0.35	0.9001
0.36	1.2614
0.37	2.4854
0.38	0.8806
0.39	1.7283
0.4	1.6795
0.41	0.6563
0.42	1.7435
0.43	1.4722
0.44	1.2524
0.45	2.1328
0.46	1.4493
0.47	2.0169
0.48	2.5426
0.49	1.9569
0.5	2.4135
0.51	1.6376
0.52	2.2795
0.53	2.0841
0.54	1.4792
0.55	0.9559
0.56	1.7436
0.57	1.562
0.58	1.4779
0.59	1.7708
0.6	0.5324
0.61	2.4954
0.62	1.4785
0.63	2.6479
0.64	1.3101
0.65	1.8873
0.66	0.4124
0.67	2.3697
0.68	3.1977
0.69	1.7562
0.7	3.1597
0.71	1.9873
0.72	2.1829
0.73	1.2123
0.74	1.3063
0.75	2.0285
0.76	2.4244
0.77	1.8469
0.78	0.6926
0.79	1.9412
0.8	1.0724
0.81	1.1656
0.82	1.058
0.83	1.6785
0.84	0.6702
0.85	0.6408
0.86	1.2616
0.87	0.9241
0.88	0.576
0.89	1.2248
0.9	0.5625
0.91	0.8263
0.92	0.3983
0.93	0.4071
0.94	1.199
0.95	0.3308
0.96	1.2699
0.97	1.0086
0.98	1.5143
0.99	1.858
1	2.3679
1.01	1.4932
1.02	1.2013
1.03	1.2109
1.04	0.9169
1.05	1.3083
1.06	1.8413
1.07	1.6139
1.08	1.7898
1.09	1.2514
1.1	0.7287
1.11	0.8084
1.12	1.9308
1.13	1.6333
1.14	2.0274
1.15	1.1778
1.16	1.4888
1.17	0.8332
1.18	1.3771
1.19	0.4516
1.2	2.5697
1.21	1.8026
1.22	0.5411
1.23	1.4783
1.24	0.7844
1.25	0.7681
1.26	1.65
1.27	1.4794
1.28	1.6796
1.29	1.6488
1.3	0.5532
1.31	1.8333
1.32	2.2538
1.33	1.4547
1.34	2.588
1.35	1.621
1.36	1.6705
1.37	2.1673
1.38	2.0805
1.39	1.4753
1.4	1.4729
1.41	1.241
1.42	0.4618
1.43	1.3226
1.44	1.7868
1.45	1.2028
1.46	0.5811
1.47	0.3208
1.48	0.8874
1.49	0.5827
1.5	0.526
1.51	1.9657
1.52	1.2619
1.53	0.3727
1.54	1.3724
1.55	1.0764
1.56	1.7135
1.57	1.3141
1.58	1.2506
1.59	0.5336
1.6	1.7807
1.61	1.0708
1.62	1.8315
1.63	1.3066
1.64	1.2892
1.65	1.2619
1.66	1.1936
1.67	0.9911
1.68	0.85
1.69	1.3337
1.7	2.7393
1.71	2.6396
1.72	1.9158
1.73	1.1742
1.74	1.1005
1.75	1.3252
1.76	1.2409
1.77	1.0672
1.78	1.1605
1.79	0.7052
1.8	1.9162
1.81	1.3512
1.82	2.2096
1.83	2.1335
1.84	2.1506
1.85	2.0652
1.86	3.013
1.87	1.1138
1.88	1.1054
1.89	0.3927
1.9	1.0187
1.91	1.1472
1.92	0.3362
1.93	0.9607
1.94	1.5885
1.95	1.3367
1.96	1.1147
1.97	0.8763
1.98	0.7176
1.99	2.8907
2	1.0495
2.01	1.0407
2.02	1.1098
2.03	1.5417
2.04	1.6172
2.05	1.8674
2.06	2.1231
2.07	1.0103
2.08	0.9927
2.09	1.0376
2.1	1.5338
2.11	1.0869
2.12	0.8202
2.13	1.267
2.14	1.0426
2.15	0.8006
2.16	1.3458
2.17	1.5925
2.18	0.8511
2.19	0.8071
2.2	1.0429
2.21	2.0603
2.22	0.9062
2.23	0.9238
2.24	1.9331
2.25	1.7646
2.26	0.5986
2.27	1.4188
2.28	0.4772
2.29	1.0629
2.3	1.5376
2.31	1.5349
2.32	2.2432
2.33	2.0502
2.34	2.142
2.35	2.1911
2.36	1.2008
2.37	0.5913
2.38	1.3718
2.39	0.7558
2.4	1.8889
2.41	1.4265
2.42	1.9468
2.43	2.1943
2.44	1.9458
2.45	0.6923
2.46	0.9429
2.47	0.7464
2.48	1.0325
2.49	0.3312
2.5	0.3963
2.51	1.3358
2.52	1.5457
2.53	1.2246
2.54	1.2818
2.55	1.1764
2.56	0.9085
2.57	0.8945
2.58	0.9083
2.59	0.9485
2.6	2.0772
2.61	0.6094
2.62	0.6544
2.63	2.5597
2.64	2.4819
2.65	2.813
2.66	1.8853
2.67	1.7621
2.68	1.3488
2.69	2.3048
2.7	0.9857
2.71	1.0585
2.72	1.2065
2.73	1.868
2.74	1.0603
2.75	0.8434
2.76	1.5184
2.77	0.7562
2.78	0.9138
2.79	0.5544
2.8	0.6481
2.81	0.663
2.82	1.4768
2.83	2.112
2.84	2.2316
2.85	1.3516
2.86	1.4693
2.87	1.061
2.88	1.4273
2.89	0.9435
2.9	0.4085
2.91	1.1366
2.92	0.5296
2.93	1.6286
2.94	0.3094
2.95	0.5557
2.96	0.4546
2.97	0.1922
2.98	0.9596
2.99	0.5066
3	0.1691
3.01	0.1256
3.02	1.3122
3.03	0.8121
3.04	0.2449
3.05	1.34
3.06	0.3352
3.07	0.5647
3.08	1.1532
3.09	0.2499
3.1	1.0285
3.11	0.1894
3.12	0.6649
3.13	2.2789
3.14	0.6977
3.15	0.2032
3.16	2.0155
3.17	1.8805
3.18	1.9608
3.19	2.1748
3.2	1.9741
3.21	1.6314
3.22	1.8952
3.23	1.5411
3.24	2.3076
3.25	2.1261
3.26	1.773
3.27	1.9601
3.28	1.1986
3.29	0.1612
3.3	0.314
3.31	1.5375
3.32	2.1847
3.33	2.3662
3.34	1.9003
3.35	2.5628
3.36	1.6954
3.37	1.7028
3.38	0.6204
3.39	0.7715
3.4	1.4082
3.41	2.245
3.42	2.1889
3.43	1.2319
3.44	1.5247
3.45	1.785
3.46	0.6992
3.47	0.7523
3.48	0.9256
3.49	0.9411
3.5	1.0816
3.51	1.0833
3.52	1.0572
3.53	2.0551
3.54	0.5291
3.55	0.4235
3.56	0.8995
3.57	0.6292
3.58	0.3548
3.59	0.4308
3.6	0.1803
3.61	0.4842
3.62	0.5507
3.63	1.1434
3.64	2.3469
3.65	1.4508
3.66	2.4787
3.67	1.9361
3.68	2.0209
3.69	1.5519
3.7	0.7362
3.71	0.6289
3.72	0.2065
3.73	1.2271
3.74	0.3159
3.75	0.1598
3.76	0.6107
3.77	1.482
3.78	1.3491
3.79	1.9509
3.8	1.4808
3.81	0.3545
3.82	1.327
3.83	0.7322
3.84	0.4128
3.85	1.353
3.86	0.9879
3.87	0.8579
3.88	1.9306
3.89	0.5997
3.9	1.8986
3.91	1.4786
3.92	1.315
3.93	1.3998
3.94	1.2112
3.95	2.4179
3.96	1.8353
3.97	1.45
3.98	0.3891
3.99	1.3577
4	1.4918
4.01	1.1219
4.02	1.055
4.03	0.9838
4.04	1.3934
4.05	0.4342
4.06	0.7562
4.07	1.2476
4.08	0.4125
4.09	1.4932
4.1	1.5279
4.11	0.5538
4.12	1.6617
4.13	0.6035
4.14	0.319
4.15	0.2862
4.16	0.9635
4.17	1.0217
4.18	0.8553
4.19	1.0281
4.2	0.3678
4.21	0.7658
4.22	1.2995
4.23	0.6037
4.24	1.1215
4.25	1.4297
4.26	1.1769
4.27	1.6996
4.28	2.4714
4.29	1.4406
4.3	0.9538
4.31	0.9428
4.32	0.7469
4.33	0.8691
4.34	0.3864
4.35	1.6451
4.36	0.6438
4.37	1.5683
4.38	1.5564
4.39	0.99
4.4	2.1639
4.41	1.3172
4.42	1.522
4.43	1.0088
4.44	1.6038
4.45	2.4103
4.46	2.1391
4.47	1.2414
4.48	1.8734
4.49	2.2857
4.5	1.2038
4.51	0.2949
4.52	0.71
4.53	2.1597
4.54	1.1568
4.55	0.3457
4.56	0.7672
4.57	1.3134
4.58	0.5221
4.59	1.4104
4.6	0.8494
4.61	1.6143
4.62	1.4038
4.63	0.489
4.64	0.9519
4.65	0.7744
4.66	1.4141
4.67	1.0772
4.68	1.0154
4.69	1.5983
4.7	0.7289
4.71	1.426
4.72	1.8185
4.73	2.3394
4.74	1.7004
4.75	1.3018
4.76	1.0289
4.77	0.7352
4.78	0.9546
4.79	1.0687
4.8	1.5391
4.81	1.3226
4.82	0.9016
4.83	1.32
4.84	0.7129
4.85	0.3979
4.86	0.3428
4.87	0.9555
4.88	0.4002
4.89	0.8942
4.9	1.2788
4.91	0.9203
4.92	1.7979
4.93	0.9533
4.94	0.7615
4.95	1.2643
4.96	1.2452
4.97	0.9951
4.98	1.8323
4.99	1.6201
5	3.3011
5.01	2.8237
5.02	1.6652
5.03	0.5029
5.04	0.3583
5.05	0.4943
5.06	0.9381
5.07	0.1668
5.08	1.4387
5.09	1.9556
5.1	1.4222
5.11	0.5197
5.12	0.8562
5.13	1.3479
5.14	1.0158
5.15	1.5651
5.16	0.8649
5.17	0.7559
5.18	1.9803
5.19	0.7024
5.2	0.9841
5.21	0.3064
5.22	0.4265
5.23	0.6486
5.24	0.5091
5.25	0.961
5.26	1.0266
5.27	0.9974
5.28	3.1669
5.29	2.1363
5.3	0.86
5.31	1.8838
5.32	1.1985
5.33	1.4298
5.34	0.6826
5.35	0.3586
5.36	0.6095
5.37	1.0319
5.38	0.1938
5.39	0.9479
5.4	1.0974
5.41	0.6115
5.42	0.8809
5.43	0.7669
5.44	1.0105
5.45	0.1865
5.46	1.014
5.47	0.7006
5.48	1.2004
5.49	1.5091
5.5	2.0947
5.51	2.0697
5.52	0.9481
5.53	1.0768
5.54	1.2629
5.55	0.364
5.56	0.2567
5.57	0.9219
5.58	0.5743
5.59	0.852
5.6	0.9568
5.61	0.8887
5.62	0.8058
5.63	0.9406
5.64	1.385
5.65	0.559
5.66	1.4368
5.67	1.3985
5.68	1.0053
5.69	1.4488
5.7	1.5137
5.71	1.256
5.72	1.349
5.73	0.6236
5.74	0.8845
5.75	0.8394
5.76	0.862
5.77	1.2898
5.78	0.8596
5.79	1.0028
5.8	0.7767
5.81	2.0433
5.82	2.7829
5.83	1.6376
5.84	1.0282
5.85	1.2251
5.86	0.3701
5.87	0.2078
5.88	0.9004
5.89	0.68
5.9	0.8835
5.91	1.4033
5.92	1.0184
5.93	0.6096
5.94	0.631
5.95	0.8076
5.96	0.6474
5.97	0.7451
5.98	1.0785
5.99	1.2627
6	0.8623
6.01	1.4686
6.02	1.0704
6.03	0.6371
6.04	0.9099
6.05	1.024
6.06	0.6633
6.07	0.9956
6.08	1.4051
6.09	1.2494
6.1	0.8697
6.11	2.8002
6.12	0.7218
6.13	0.8038
6.14	0.8861
6.15	2.0313
6.16	1.0951
6.17	0.9146
6.18	0.5406
6.19	0.7495
6.2	1.2183
6.21	0.6931
6.22	1.0434
6.23	1.8671
6.24	2.1911
6.25	1.7245
6.26	1.1656
6.27	2.4938
6.28	1.1317
6.29	1.5104
6.3	1.2518
6.31	0.396
6.32	0.6668
6.33	2.2693
6.34	2.2656
6.35	2.3673
6.36	2.2222
6.37	1.2861
6.38	1.6314
6.39	0.9519
6.4	1.1258
6.41	0.7064
6.42	1.9354
6.43	1.1236
6.44	1.7778
6.45	1.4888
6.46	0.9769
6.47	0.8088
6.48	1.8619
6.49	1.4147
6.5	1.9477
6.51	1.261
6.52	1.6701
6.53	1.609
6.54	0.5317
6.55	0.8166
6.56	0.7326
6.57	1.5557
6.58	2.3778
6.59	1.7261
6.6	1.5808
6.61	1.7541
6.62	1.8514
6.63	1.0133
6.64	0.8016
6.65	1.3894
6.66	1.1606
6.67	1.6014
6.68	1.6549
6.69	1.8099
6.7	1.5788
6.71	1.2918
6.72	0.798
6.73	0.1852
6.74	0.9466
6.75	1.1784
6.76	0.3774
6.77	0.3838
6.78	2.1021
6.79	1.5875
6.8	1.3433
6.81	1.2749
6.82	1.7161
6.83	0.3384
6.84	1.4418
6.85	1.4773
6.86	1.3663
6.87	1.0445
6.88	1.2169
6.89	2.0958
6.9	2.6549
6.91	2.6432
6.92	4.0297
6.93	2.373
6.94	2.8531
6.95	3.2977
6.96	2.3304
6.97	2.7549
6.98	1.2019
6.99	0.8472
7	1.5291
7.01	1.0481
7.02	1.1259
7.03	1.9324
7.04	1.2369
7.05	1.3739
7.06	0.7
7.07	1.8859
7.08	1.6815
7.09	1.5942
7.1	0.5225
7.11	1.5556
7.12	2.3753
7.13	1.8122
7.14	1.4936
7.15	2.7379
7.16	2.9331
7.17	1.9892
7.18	2.5852
7.19	2.6695
7.2	1.3295
7.21	1.4793
7.22	1.2211
7.23	2.3597
7.24	2.2783
7.25	2.326
7.26	1.1211
7.27	1.9059
7.28	0.7494
7.29	0.6843
7.3	0.5339
7.31	0.5545
7.32	0.7296
7.33	0.5669
7.34	1.4877
7.35	2.0093
7.36	1.6181
7.37	2.2679
7.38	1.4332
7.39	0.7479
7.4	1.7679
7.41	1.6929
7.42	2.3849
7.43	1.9151
7.44	2.6262
7.45	2.2507
7.46	2.047
7.47	1.6711
7.48	0.6044
7.49	0.9354
7.5	2.0248
7.51	1.8259
7.52	1.0613
7.53	1.4371
7.54	0.8763
7.55	1.9628
7.56	1.726
7.57	1.3689
7.58	0.9777
7.59	0.9535
7.6	1.3885
7.61	1.8017
7.62	1.5601
7.63	1.3354
7.64	1.9855
7.65	2.8182
7.66	0.2036
7.67	1.1686
7.68	1.7326
7.69	2.2211
7.7	1.4853
7.71	0.9921
7.72	0.7808
7.73	1.4585
7.74	1.7308
7.75	1.6286
7.76	0.931
7.77	1.6462
7.78	0.808
7.79	1.5268
7.8	1.2446
7.81	1.3591
7.82	1.2681
7.83	1.6519
7.84	3.1435
7.85	2.1985
7.86	1.2446
7.87	1.6842
7.88	2.625
7.89	1.8941
7.9	2.054
7.91	1.2326
7.92	1.6683
7.93	2.9622
7.94	1.2983
7.95	2.1833
7.96	2.2459
7.97	1.501
7.98	1.4806
7.99	1.3725
8	1.0058
8.01	1.2978
8.02	1.7203
8.03	1.4444
8.04	0.5251
8.05	1.5665
8.06	1.9261
8.07	1.059
8.08	0.6494
8.09	0.9473
8.1	0.8185
8.11	1.0217
8.12	0.8729
8.13	2.053
8.14	1.6222
8.15	2.686
8.16	2.8642
8.17	2.5426
8.18	1.7741
8.19	1.3737
8.2	1.7066
8.21	1.4314
8.22	0.8331
8.23	0.9642
8.24	0.5747
8.25	2.0553
8.26	1.2017
8.27	1.5103
8.28	1.7564
8.29	0.4195
8.3	0.8019
8.31	0.9432
8.32	0.85
8.33	0.7799
8.34	1.5198
8.35	2.592
8.36	0.4042
8.37	1.0049
8.38	1.1262
8.39	1.1539
8.4	0.9087
8.41	0.9335
8.42	1.8216
8.43	1.528
8.44	1.5382
8.45	0.9322
8.46	1.2483
8.47	1.5762
8.48	0.8822
8.49	1.7024
8.5	1.3957
8.51	1.3635
8.52	1.5945
8.53	2.1448
8.54	1.7189
8.55	1.8184
8.56	0.801
8.57	2.3256
8.58	1.0313
8.59	1.7234
8.6	0.8402
8.61	0.4266
8.62	1.4378
8.63	1.6904
8.64	1.1896
8.65	1.2516
8.66	1.2204
8.67	2.1577
8.68	1.3565
8.69	1.1776
8.7	1.1433
8.71	1.9368
8.72	0.8698
8.73	1.5408
8.74	1.1296
8.75	2.3834
8.76	1.5846
8.77	1.5391
8.78	1.9941
8.79	2.0082
8.8	1.6511
8.81	0.6752
8.82	0.6456
8.83	1.0588
8.84	0.3942
8.85	1.0846
8.86	1.3336
8.87	2.1286
8.88	2.5555
8.89	2.6105
8.9	0.936
8.91	1.3931
8.92	1.4367
8.93	2.0297
8.94	1.8679
8.95	2.2909
8.96	2.753
8.97	0.8714
8.98	1.6749
8.99	1.5276
9	1.6326
9.01	2.0522
9.02	2.2217
9.03	2.2761
9.04	2.3037
9.05	2.264
9.06	1.4858
9.07	1.0517
9.08	1.5456
9.09	1.8723
9.1	1.4202
9.11	1.3819
9.12	1.5311
9.13	2.4966
9.14	2.3342
9.15	1.3892
9.16	2.0944
9.17	3.0209
9.18	0.6658
9.19	0.7827
9.2	1.1535
9.21	1.8927
9.22	2.0497
9.23	1.1795
9.24	1.9058
9.25	2.4214
9.26	2.2716
9.27	2.3868
9.28	1.8308
9.29	1.3893
9.3	1.8479
9.31	1.634
9.32	2.0661
9.33	2.2029
9.34	1.9865
9.35	1.092
9.36	1.4813
9.37	0.6395
9.38	1.6125
9.39	1.9267
9.4	1.6338
9.41	1.7475
9.42	2.205
9.43	2.4373
9.44	1.9756
9.45	2.7116
9.46	2.9422
9.47	2.2447
9.48	1.9005
9.49	2.1399
9.5	2.1246
9.51	2.9226
9.52	1.884
9.53	1.803
9.54	2.0809
9.55	1.9729
9.56	1.4792
9.57	1.9855
9.58	1.7635
9.59	1.9404
9.6	1.6738
9.61	0.9179
9.62	0.6054
9.63	0.947
9.64	1.5741
9.65	0.5603
9.66	0.7151
9.67	0.9935
9.68	1.2685
9.69	0.5399
9.7	0.3306
9.71	0.7723
9.72	1.1597
9.73	0.7461
9.74	0.8878
9.75	0.5602
9.76	0.5657
9.77	0.5949
9.78	1.1197
9.79	0.8236
9.8	0.7582
9.81	0.7623
9.82	0.6626
9.83	1.0312
9.84	0.7047
9.85	0.7533
9.86	0.9989
9.87	1.2123
9.88	0.6185
9.89	0.9466
9.9	1.1489
9.91	1.6729
9.92	1.4902
9.93	1.3543
9.94	1.084
9.95	1.2699
9.96	1.2031
9.97	1.1928
9.98	1.3829
9.99	1.6917
10	1.1632
10.01	1.9209
10.02	2.2244
10.03	1.6228
10.04	1.3328
10.05	1.9616
10.06	1.2782
10.07	1.1866
10.08	1.4417
10.09	1.2109
10.1	1.4011
10.11	1.8447
10.12	0.7737
10.13	1.3658
10.14	2.2287
10.15	1.5703
10.16	1.589
10.17	1.949
10.18	0.8985
10.19	0.9592
10.2	0.8679
10.21	0.8254
10.22	1.9134
10.23	1.8532
10.24	1.5222
10.25	1.4146
10.26	1.9543
10.27	1.1283
10.28	2.3128
10.29	1.2745
10.3	1.2752
10.31	1.5122
10.32	1.3471
10.33	1.1637
10.34	1.2362
10.35	2.0405
10.36	1.943
10.37	1.7683
10.38	1.6768
10.39	1.894
10.4	1.8513
10.41	1.7563
10.42	1.1306
10.43	1.2521
10.44	1.3932
10.45	1.3201
10.46	1.8715
10.47	1.4053
10.48	1.4226
10.49	0.6485
10.5	1.17
10.51	1.4209
10.52	1.8313
10.53	1.8774
10.54	1.4522
10.55	1.7868
10.56	1.9264
10.57	1.093
10.58	1.102
10.59	1.4551
10.6	1.4228
10.61	1.6525
10.62	2.8456
10.63	1.1957
10.64	1.6273
10.65	1.3925
10.66	1.4621
10.67	0.5471
10.68	1.0797
10.69	1.387
10.7	1.9313
10.71	1.9145
10.72	1.3495
10.73	1.5767
10.74	1.2309
10.75	1.3055
10.76	1.451
10.77	1.7081
10.78	1.5155
10.79	1.6819
10.8	1.3094
10.81	0.8399
10.82	1.4376
10.83	1.462
10.84	2.0465
10.85	1.4168
10.86	1.2409
10.87	1.5717
10.88	1.8123
10.89	1.5663
10.9	1.3129
10.91	0.9962
10.92	1.4248
10.93	1.2491
10.94	1.5889
10.95	1.3015
10.96	1.1464
10.97	1.4549
10.98	1.2894
10.99	1.2919
11	1.3797
11.01	1.3284
11.02	1.3782
11.03	1.5061
11.04	1.188
11.05	1.0663
11.06	1.0505
11.07	1.392
11.08	1.315
11.09	1.208
11.1	1.4525
11.11	1.596
11.12	1.7406
11.13	1.2647
11.14	1.3571
11.15	1.8371
11.16	1.3665
11.17	1.5338
11.18	1.7176
11.19	1.3042
11.2	1.652
11.21	1.6321
11.22	1.5419
11.23	1.4799
11.24	1.5166
11.25	1.2197
11.26	1.1815
11.27	1.5925
11.28	1.1728
11.29	1.7524
11.3	2.0189
11.31	1.1552
11.32	1.5941
11.33	1.6211
11.34	1.3395
11.35	1.3351
11.36	1.8121
11.37	2.072
11.38	1.4154
11.39	1.1875
11.4	1.9469
11.41	1.2604
11.42	1.749
11.43	1.3629
11.44	1.2065
11.45	1.936
11.46	1.0905
11.47	1.3438
11.48	2.3129
11.49	1.2079
11.5	1.7827
11.51	0.9282
11.52	1.2315
11.53	0.579
11.54	0.971
11.55	1.5075
11.56	0.76
11.57	1.1063
11.58	1.2523
11.59	1.3732
11.6	0.8113
11.61	0.5545
11.62	1.2885
11.63	0.7771
11.64	1.5415
11.65	1.1912
11.66	0.7509
11.67	1.722
11.68	1.0065
11.69	2.2558
11.7	1.8047
11.71	2.0543
11.72	1.8172
11.73	3.1989
11.74	2.1119
11.75	2.7972
11.76	1.2742
11.77	2.3029
11.78	3.1586
11.79	2.7468
11.8	2.7963
11.81	2.4408
11.82	2.4134
11.83	3.3811
11.84	1.9348
11.85	3.0831
11.86	2.1093
11.87	3.274
11.88	3.732
11.89	2.3235
11.9	1.8355
11.91	2.6758
11.92	3.2276
11.93	2.9252
11.94	2.6781
11.95	2.318
11.96	2.1365
11.97	1.9516
11.98	2.2766
11.99	2.0728
12	2.8332
12.01	2.5178
12.02	2.4697
12.03	2.0407
12.04	2.4274
12.05	2.6391
12.06	2.3741
12.07	3.0024
12.08	3.7597
12.09	3.4629
12.1	1.8488
12.11	1.9822
12.12	2.2615
12.13	2.5816
12.14	1.9735
12.15	2.7819
12.16	1.7724
12.17	1.5534
12.18	2.7335
12.19	2.4595
12.2	1.3552
12.21	1.9352
12.22	2.4798
12.23	1.9498
12.24	0.792
12.25	0.6488
12.26	1.5451
12.27	2.1419
12.28	2.1254
12.29	1.6011
12.3	0.9844
12.31	1.1329
12.32	1.0895
12.33	2.3516
12.34	1.2483
12.35	1.1617
12.36	2.221
12.37	1.8265
12.38	1.5689
12.39	1.3201
12.4	1.2175
12.41	1.4797
12.42	1.741
12.43	1.3285
12.44	2.1545
12.45	1.4238
12.46	0.6954
12.47	0.8746
12.48	1.5515
12.49	0.8323
12.5	2.3459
12.51	1.9088
12.52	0.8532
12.53	0.8216
12.54	1.8115
12.55	1.2923
12.56	0.9466
12.57	1.4322
12.58	1.6082
12.59	1.807
12.6	1.0398
12.61	0.9274
12.62	1.1464
12.63	1.4033
12.64	0.7603
12.65	1.331
12.66	1.5529
12.67	1.183
12.68	1.1906
12.69	1.4512
12.7	0.544
12.71	1.5383
12.72	1.6804
12.73	1.0215
12.74	0.623
12.75	1.2015
12.76	1.6977
12.77	1.4289
12.78	2.2339
12.79	2.8909
12.8	2.6705
12.81	1.7895
12.82	2.1307
12.83	2.0318
12.84	1.2091
12.85	1.5399
12.86	1.4241
12.87	1.6474
12.88	1.2899
12.89	1.2374
12.9	1.2694
12.91	0.9316
12.92	1.0378
12.93	1.4411
12.94	1.6669
12.95	1.3952
12.96	1.2302
12.97	1.4463
12.98	1.4484
12.99	1.4154
13	1.3847
13.01	1.1015
13.02	1.1989
13.03	1.0585
13.04	1.1818
13.05	1.7403
13.06	0.603
13.07	0.9002
13.08	0.4436
13.09	0.8247
13.1	0.4823
13.11	0.4812
13.12	0.8286
13.13	0.5818
13.14	0.5309
13.15	0.396
13.16	1.0712
13.17	1.3248
13.18	0.7967
13.19	0.5506
13.2	0.3479
13.21	0.521
13.22	1.1787
13.23	1.1147
13.24	0.0195
13.25	0.7402
13.26	0.265
13.27	0.5443
13.28	0.4777
13.29	1.0037
13.3	0.3797
13.31	0.7826
13.32	0.446
13.33	0.1221
13.34	0.4006
13.35	0.8923
13.36	0.5854
13.37	0.8216
13.38	0.9137
13.39	0.8109
13.4	2.0362
13.41	1.4527
13.42	0.5108
13.43	0.8873
13.44	0.5171
13.45	0.7023
13.46	1.2576
13.47	0.1849
13.48	0.8978
13.49	2.7583
13.5	1.7224
13.51	2.8112
13.52	3.0904
13.53	2.8048
13.54	3.6808
13.55	3.0675
13.56	3.1591
13.57	2.8897
13.58	3.0173
13.59	0.6061
13.6	0.792
13.61	1.0841
13.62	0.8815
13.63	0.6187
13.64	0.8276
13.65	0.9326
13.66	1.1236
13.67	1.2782
13.68	0.8688
13.69	1.0811
13.7	0.8046
13.71	0.902
13.72	1.0371
13.73	0.752
13.74	0.3743
13.75	1.5969
13.76	0.4243
13.77	0.9026
13.78	1.8058
13.79	1.7757
13.8	1.9132
13.81	1.7345
13.82	1.792
13.83	1.6907
13.84	1.1176
13.85	0.7474
13.86	2.5662
13.87	1.2454
13.88	1.6948
13.89	1.7727
13.9	1.861
13.91	1.698
13.92	1.8481
13.93	1.373
13.94	2.1276
13.95	2.0051
13.96	1.7843
13.97	1.2712
13.98	1.8255
13.99	1.6917
14	1.7356
14.01	1.7148
14.02	2.7719
14.03	2.2863
14.04	1.6426
14.05	1.0155
14.06	0.6966
14.07	1.5574
14.08	1.1233
14.09	0.9895
14.1	1.1426
14.11	1.368
14.12	0.7748
14.13	0.9717
14.14	1.149
14.15	0.6554
14.16	0.7913
14.17	0.5324
14.18	0.7301
14.19	0.3176
14.2	0.307
14.21	1.0085
14.22	1.5139
14.23	0.84
14.24	1.2038
14.25	0.395
14.26	0.5341
14.27	0.7235
14.28	0.6772
14.29	1.0844
14.3	1.8459
14.31	1.0481
14.32	1.43
14.33	1.1809
14.34	0.7694
14.35	0.6247
14.36	1.6116
14.37	1.3565
14.38	0.8049
14.39	1.5899
14.4	1.2069
14.41	1.4679
14.42	0.6676
14.43	0.8043
14.44	1.6113
14.45	0.938
14.46	0.9299
14.47	2.1017
14.48	1.5769
14.49	2.5787
14.5	2.7884
14.51	1.624
14.52	2.9737
14.53	2.36
14.54	0.992
14.55	0.7702
14.56	1.1599
14.57	0.878
14.58	1.0773
14.59	1.6008
14.6	1.8029
14.61	1.3319
14.62	1.8167
14.63	1.3394
14.64	0.5413
14.65	0.661
14.66	0.4704
14.67	1.6378
14.68	1.1767
14.69	3.2791
14.7	0.7462
14.71	1.7375
14.72	2.1044
14.73	1.5292
14.74	1.105
14.75	1.4208
14.76	0.8451
14.77	0.5564
14.78	1.1439
14.79	0.7852
14.8	0.9742
14.81	0.9587
14.82	0.8515
14.83	1.2561
14.84	0.4471
14.85	1.3634
14.86	1.5876
14.87	1.8629
14.88	1.0801
14.89	0.5547
14.9	0.7839
14.91	0.3261
14.92	0.6592
14.93	1.5107
14.94	1.9122
14.95	1.7839
14.96	0.5201
14.97	1.6092
14.98	1.7872
14.99	1.5693
15	1.261
15.01	1.7955
15.02	1.6047
15.03	1.9462
15.04	1.4386
15.05	1.5624
15.06	1.8682
15.07	1.0406
15.08	0.8851
15.09	0.3339
15.1	0.87
15.11	0.6776
15.12	1.5166
15.13	1.5732
15.14	2.126
15.15	1.8575
15.16	1.8788
15.17	2.1157
15.18	1.8589
15.19	1.8253
15.2	2.176
15.21	1.2787
15.22	1.7795
15.23	1.5309
15.24	1.6283
15.25	1.8042
15.26	1.3204
15.27	1.2607
15.28	1.0155
15.29	1.4155
15.3	0.8148
15.31	1.0356
15.32	0.331
15.33	0.4013
15.34	1.0014
15.35	0.7703
15.36	0.5573
15.37	0.6492
15.38	0.6816
15.39	0.726
15.4	0.2473
15.41	1.2425
15.42	1.001
15.43	0.9719
15.44	0.5304
15.45	1.0753
15.46	1.4673
15.47	0.8048
15.48	1.2263
15.49	0.9725
15.5	1.6262
15.51	2.0309
15.52	2.0912
15.53	1.2382
15.54	1.7511
15.55	0.9975
15.56	1.4404
15.57	1.8759
15.58	1.7366
15.59	2.1775
15.6	1.6681
15.61	1.3623
15.62	1.5433
15.63	0.498
15.64	1.2935
15.65	1.1362
15.66	1.3894
15.67	1.6407
15.68	0.5509
15.69	1.2623
15.7	0.7265
15.71	0.5586
15.72	2.2923
15.73	1.9362
15.74	1.9643
15.75	2.1072
15.76	2.63
15.77	0.556
15.78	0.7628
15.79	0.9903
15.8	0.458
15.81	1.1308
15.82	1.6681
15.83	1.3994
15.84	1.3238
15.85	0.7897
15.86	1.8875
15.87	0.4498
15.88	0.978
15.89	1.1712
15.9	1.2952
15.91	1.2913
15.92	1.5488
15.93	1.4763
15.94	0.3436
15.95	0.5374
15.96	1.8718
15.97	0.9725
15.98	2.7259
15.99	1.7134
16	1.842
16.01	1.5682
16.02	1.3211
16.03	1.3327
16.04	0.7533
16.05	0.7399
16.06	1.4778
16.07	0.9012
16.08	1.2169
16.09	1.7739
16.1	0.8826
16.11	0.6685
16.12	0.5376
16.13	0.2498
16.14	0.5654
16.15	0.7347
16.16	0.2338
16.17	1.6076
16.18	1.5494
16.19	1.4206
16.2	1.311
16.21	1.2894
16.22	1.2704
16.23	1.72
16.24	1.3847
16.25	1.4885
16.26	1.0331
16.27	1.2237
16.28	0.7815
16.29	1.1387
16.3	1.3471
16.31	0.9908
16.32	0.4807
16.33	1.1039
16.34	1.0713
16.35	0.6745
16.36	0.52
16.37	1.8594
16.38	1.3721
16.39	1.6793
16.4	1.6524
16.41	0.7328
16.42	0.9682
16.43	0.9927
16.44	1.025
16.45	1.9099
16.46	1.6352
16.47	2.2316
16.48	1.2983
16.49	1.8303
16.5	1.2405
16.51	0.7652
16.52	1.3641
16.53	1.6289
16.54	1.6277
16.55	1.6468
16.56	1.1773
16.57	0.5323
16.58	1.3597
16.59	1.1161
16.6	0.8429
16.61	0.5059
16.62	0.8657
16.63	1.689
16.64	2.1802
16.65	2.1256
16.66	1.2345
16.67	1.3837
16.68	1.7306
16.69	1.9054
16.7	1.8363
16.71	1.448
16.72	2.0717
16.73	1.5377
16.74	2.5361
16.75	1.3896
16.76	2.0058
16.77	0.5581
16.78	1.7696
16.79	1.5281
16.8	2.1029
16.81	1.61
16.82	1.4478
16.83	1.1207
16.84	0.5955
16.85	1.4141
16.86	1.725
16.87	2.623
16.88	1.8772
16.89	0.5354
16.9	2.2702
16.91	2.12
16.92	0.8308
16.93	0.6002
16.94	1.3689
16.95	2.5389
16.96	1.8488
16.97	0.8475
16.98	1.4737
16.99	1.1802
17	1.139
17.01	1.5929
17.02	1.7001
17.03	1.3324
17.04	0.599
17.05	1.1051
17.06	1.7621
17.07	0.8788
17.08	1.1135
17.09	0.4581
17.1	0.3857
17.11	0.7582
17.12	1.5444
17.13	1.2502
17.14	1.8426
17.15	1.7491
17.16	2.9234
17.17	1.7396
17.18	1.802
17.19	1.2627
17.2	1.9071
17.21	1.2874
17.22	1.5885
17.23	1.3515
17.24	1.4324
17.25	1.784
17.26	1.0852
17.27	1.8703
17.28	1.5294
17.29	1.3393
17.3	2.8285
17.31	2.4105
17.32	2.6294
17.33	2.2807
17.34	2.4613
17.35	2.0778
17.36	1.5667
17.37	1.7099
17.38	2.5036
17.39	2.5106
17.4	1.6214
17.41	1.4197
17.42	0.7235
17.43	0.8626
17.44	1.9239
17.45	0.5814
17.46	1.0253
17.47	0.4915
17.48	1.6493
17.49	1.3936
17.5	0.4243
17.51	0.5348
17.52	1.325
17.53	1.2151
17.54	1.7184
17.55	1.0616
17.56	1.3655
17.57	1.6369
17.58	1.481
17.59	1.2879
17.6	1.6731
17.61	0.9508
17.62	0.8406
17.63	1.4349
17.64	1.4422
17.65	0.3306
17.66	0.9157
17.67	0.6689
17.68	0.7981
17.69	1.5899
17.7	1.8642
17.71	1.1368
17.72	1.0955
17.73	0.8593
17.74	1.4493
17.75	1.8291
17.76	1.3406
17.77	1.7041
17.78	0.8721
17.79	1.2779
17.8	0.3133
17.81	0.8809
17.82	1.9502
17.83	1.2736
17.84	1.8182
17.85	1.5432
17.86	1.7183
17.87	1.6307
17.88	0.6697
17.89	0.7974
17.9	0.7251
17.91	1.092
17.92	1.3244
17.93	1.1605
17.94	1.3967
17.95	0.6279
17.96	1.1865
17.97	0.8276
17.98	1.1102
17.99	2.3352
18	2.4971
18.01	2.0109
18.02	1.4737
18.03	2.9863
18.04	0.9707
18.05	1.0613
18.06	1.2943
18.07	1.8978
18.08	1.7951
18.09	1.3084
18.1	1.8284
18.11	0.4524
18.12	0.9225
18.13	0.9905
18.14	2.0786
18.15	2.0939
18.16	1.8566
18.17	2.4834
18.18	2.358
18.19	0.5248
18.2	1.0087
18.21	1.5711
18.22	1.7042
18.23	1.1516
18.24	1.116
18.25	0.7809
18.26	1.4558
18.27	1.0873
18.28	1.5345
18.29	1.2774
18.3	1.4431
18.31	1.007
18.32	1.9849
18.33	0.7941
18.34	1.2214
18.35	1.8066
18.36	1.2296
18.37	1.5685
18.38	1.0016
18.39	1.4679
18.4	1.1364
18.41	1.8247
18.42	2.0976
18.43	1.7779
18.44	0.4157
18.45	1.3277
18.46	1.4577
18.47	1.2348
18.48	1.9819
18.49	1.2355
18.5	2.3535
18.51	1.7554
18.52	0.9541
18.53	1.1808
18.54	1.1966
18.55	1.3244
18.56	1.4017
18.57	1.4289
18.58	0.9296
18.59	1.6141
18.6	1.7179
18.61	1.3397
18.62	1.0058
18.63	1.1168
18.64	2.0071
18.65	1.3885
18.66	1.3787
18.67	1.6215
18.68	1.0755
18.69	1.9945
18.7	1.7948
18.71	1.0206
18.72	1.3366
18.73	1.444
18.74	1.4673
18.75	1.4574
18.76	0.9235
18.77	1.7567
18.78	1.3716
18.79	1.2969
18.8	0.8779
18.81	1.3281
18.82	1.5208
18.83	1.2004
18.84	1.2413
18.85	1.546
18.86	0.8888
18.87	1.0262
18.88	1.7598
18.89	1.1325
18.9	1.5388
18.91	1.3228
18.92	1.8965
18.93	0.9744
18.94	1.8067
18.95	1.6333
18.96	1.8687
18.97	2.3295
18.98	1.8151
18.99	1.281
19	1.6264
19.01	1.3503
19.02	1.0123
19.03	2.3949
19.04	1.6845
19.05	1.3105
19.06	1.1606
19.07	1.3914
19.08	1.3409
19.09	1.871
19.1	1.0293
19.11	0.9985
19.12	1.4679
19.13	1.9152
19.14	1.0148
19.15	1.3687
19.16	0.8898
19.17	0.3833
19.18	0.9693
19.19	0.1982
19.2	1.4667
19.21	1.769
19.22	1.5235
19.23	1.0439
19.24	0.6497
19.25	2.0186
19.26	1.1583
19.27	0.8916
19.28	1.3449
19.29	1.4604
19.3	0.8278
19.31	0.541
19.32	0.7358
19.33	0.6925
19.34	2.0214
19.35	1.1597
19.36	0.69
19.37	3.1777
19.38	1.5375
19.39	1.4025
19.4	1.7709
19.41	0.5757
19.42	0.9847
19.43	1.1203
19.44	1.538
19.45	2.2244
19.46	1.8627
19.47	1.5577
19.48	1.0905
19.49	0.7302
19.5	1.5682
19.51	1.5952
19.52	0.9543
19.53	1.7035
19.54	0.893
19.55	0.6669
19.56	1.3724
19.57	0.3494
19.58	0.5909
19.59	1.2824
19.6	1.4324
19.61	0.4063
19.62	0.5743
19.63	0.7334
19.64	1.1868
19.65	1.8941
19.66	1.5092
19.67	0.1119
19.68	1.1772
19.69	1.743
19.7	0.6037
19.71	0.99
19.72	1.2124
19.73	1.9145
19.74	1.1944
19.75	1.904
19.76	1.6126
19.77	0.6082
19.78	0.9877
19.79	1.353
19.8	1.8466
19.81	0.9137
19.82	1.0029
19.83	1.0163
19.84	1.3248
19.85	0.7136
19.86	1.1144
19.87	1.6062
19.88	1.4912
19.89	0.5595
19.9	0.7892
19.91	2.6206
19.92	2.2384
19.93	1.0452
19.94	0.3033
19.95	1.2744
19.96	0.8409
19.97	0.6083
19.98	0.9066
19.99	1.0059
[truncated: 3,001 more rows]

## Sheet: com_time_6_OxP_CD_GF_up
Time	Distance (A)
0.01	2.3232
0.02	2.5261
0.03	2.6061
0.04	2.5432
0.05	2.5769
0.06	3.0852
0.07	2.6315
0.08	1.6771
0.09	2.4532
0.1	2.9523
0.11	2.2849
0.12	2.8774
0.13	2.8498
0.14	3.306
0.15	3.151
0.16	2.8668
0.17	2.7306
0.18	3.3498
0.19	2.7651
0.2	1.4082
0.21	0.8346
0.22	1.6282
0.23	0.4934
0.24	1.0042
0.25	1.6903
0.26	2.9586
0.27	3.8056
0.28	3.743
0.29	2.6583
0.3	3.1112
0.31	2.0081
0.32	3.0565
0.33	3.3891
0.34	3.1025
0.35	3.4032
0.36	3.1308
0.37	3.2145
0.38	3.2612
0.39	2.96
0.4	3.0706
0.41	3.756
0.42	3.1327
0.43	3.1414
0.44	3.3968
0.45	3.5388
0.46	3.247
0.47	3.2908
0.48	3.1058
0.49	3.1956
0.5	3.2695
0.51	2.4957
0.52	3.8445
0.53	3.0864
0.54	3.3285
0.55	3.1666
0.56	3.1359
0.57	3.5959
0.58	3.1654
0.59	3.3056
0.6	2.4062
0.61	3.2662
0.62	3.2872
0.63	3.4981
0.64	3.0606
0.65	2.8044
0.66	3.1174
0.67	3.3168
0.68	2.5937
0.69	3.3267
0.7	3.9881
0.71	3.4225
0.72	3.0806
0.73	3.6442
0.74	2.8479
0.75	2.8754
0.76	3.7579
0.77	3.6876
0.78	3.7547
0.79	3.5391
0.8	3.6082
0.81	2.9003
0.82	2.5173
0.83	3.0274
0.84	3.5231
0.85	3.9879
0.86	3.5334
0.87	3.2143
0.88	3.3567
0.89	3.5004
0.9	3.4432
0.91	3.6977
0.92	4.0506
0.93	3.7688
0.94	3.7278
0.95	3.5099
0.96	2.9917
0.97	2.6928
0.98	2.9418
0.99	3.0529
1	2.6712
1.01	2.1801
1.02	2.9998
1.03	3.7159
1.04	3.3271
1.05	3.3623
1.06	3.4296
1.07	3.7367
1.08	2.9181
1.09	3.1314
1.1	2.6064
1.11	3.3355
1.12	2.6811
1.13	2.3802
1.14	3.4777
1.15	3.1189
1.16	3.7516
1.17	3.6423
1.18	3.6058
1.19	3.3892
1.2	3.4221
1.21	3.5175
1.22	3.2709
1.23	3.6079
1.24	3.0173
1.25	3.2567
1.26	3.0858
1.27	3.0481
1.28	2.5256
1.29	3.0158
1.3	2.9705
1.31	3.3965
1.32	3.058
1.33	2.6298
1.34	2.1645
1.35	3.1774
1.36	2.5509
1.37	2.1754
1.38	2.714
1.39	3.0619
1.4	2.9105
1.41	3.1913
1.42	3.4468
1.43	2.8635
1.44	3.5751
1.45	2.4664
1.46	3.2877
1.47	3.0857
1.48	2.9583
1.49	3.221
1.5	2.9628
1.51	3.7456
1.52	2.9934
1.53	3.4049
1.54	3.22
1.55	3.0139
1.56	2.8562
1.57	2.9763
1.58	3.2589
1.59	3.375
1.6	3.6299
1.61	3.728
1.62	3.574
1.63	3.4662
1.64	3.5053
1.65	3.2303
1.66	3.5697
1.67	3.5788
1.68	3.756
1.69	3.6234
1.7	3.391
1.71	3.5644
1.72	3.3317
1.73	3.6228
1.74	3.8258
1.75	2.7585
1.76	3.4598
1.77	3.0945
1.78	2.7856
1.79	2.965
1.8	2.4219
1.81	3.1478
1.82	2.5865
1.83	3.3976
1.84	3.1556
1.85	3.2723
1.86	3.2838
1.87	3.5967
1.88	3.8006
1.89	3.5794
1.9	3.3156
1.91	3.0474
1.92	3.5992
1.93	3.1637
1.94	3.2681
1.95	3.082
1.96	3.5877
1.97	3.0576
1.98	2.9716
1.99	3.6938
2	3.4585
2.01	2.8549
2.02	2.9023
2.03	3.1509
2.04	3.0396
2.05	3.0409
2.06	3.3538
2.07	3.5056
2.08	3.2984
2.09	3.2912
2.1	3.4432
2.11	3.8115
2.12	3.2742
2.13	3.3137
2.14	3.3679
2.15	3.1271
2.16	2.9335
2.17	3.4146
2.18	3.6289
2.19	3.2065
2.2	2.9735
2.21	3.3723
2.22	3.3391
2.23	3.1008
2.24	3.5662
2.25	3.6482
2.26	3.1702
2.27	3.1507
2.28	3.5786
2.29	3.6765
2.3	3.49
2.31	3.1027
2.32	2.8772
2.33	3.5887
2.34	3.7168
2.35	3.7357
2.36	3.5868
2.37	3.4937
2.38	3.568
2.39	3.2896
2.4	3.2549
2.41	3.3693
2.42	3.1125
2.43	3.5926
2.44	3.41
2.45	3.55
2.46	2.7234
2.47	2.9326
2.48	2.9388
2.49	2.4613
2.5	3.3031
2.51	3.1698
2.52	3.2371
2.53	3.3988
2.54	3.542
2.55	3.5087
2.56	3.6409
2.57	3.4959
2.58	3.4975
2.59	3.306
2.6	3.1152
2.61	3.6365
2.62	3.308
2.63	3.6943
2.64	3.3392
2.65	3.7702
2.66	3.2064
2.67	2.9166
2.68	3.2178
2.69	2.9403
2.7	3.1707
2.71	3.2053
2.72	2.8039
2.73	3.5027
2.74	3.6552
2.75	3.322
2.76	2.8971
2.77	3.4032
2.78	2.6
2.79	2.7743
2.8	2.7532
2.81	3.0787
2.82	3.2412
2.83	3.758
2.84	3.5718
2.85	3.1708
2.86	3.5533
2.87	3.4651
2.88	4.1847
2.89	3.4949
2.9	3.2341
2.91	3.4339
2.92	3.2635
2.93	3.2806
2.94	3.6594
2.95	2.851
2.96	3.2466
2.97	2.5751
2.98	2.9574
2.99	3.5102
3	2.9373
3.01	3.401
3.02	3.8189
3.03	3.577
3.04	3.5225
3.05	3.5396
3.06	4.171
3.07	3.8365
3.08	3.2762
3.09	3.9002
3.1	3.3381
3.11	3.251
3.12	3.2849
3.13	3.2669
3.14	3.8536
3.15	3.3055
3.16	3.2034
3.17	3.1742
3.18	3.469
3.19	3.5775
3.2	3.8351
3.21	2.989
3.22	3.0953
3.23	3.2625
3.24	3.5156
3.25	2.8107
3.26	3.2417
3.27	3.088
3.28	3.2754
3.29	3.4045
3.3	3.2822
3.31	3.6765
3.32	3.2799
3.33	3.994
3.34	3.4707
3.35	3.5202
3.36	3.2821
3.37	3.5901
3.38	3.1469
3.39	3.7024
3.4	3.6656
3.41	3.7346
3.42	3.0537
3.43	3.2093
3.44	3.1102
3.45	3.4357
3.46	3.4664
3.47	3.3122
3.48	3.5985
3.49	3.0519
3.5	3.8076
3.51	3.6229
3.52	3.5654
3.53	3.4325
3.54	3.4064
3.55	3.3222
3.56	3.2133
3.57	2.7971
3.58	2.45
3.59	1.5943
3.6	2.9076
3.61	3.4895
3.62	3.0659
3.63	2.6101
3.64	3.0168
3.65	3.4683
3.66	3.4972
3.67	3.3576
3.68	3.2327
3.69	3.4824
3.7	3.0184
3.71	2.9623
3.72	2.9021
3.73	2.9881
3.74	2.7229
3.75	2.3175
3.76	2.9859
3.77	3.3783
3.78	3.0329
3.79	2.6178
3.8	3.1155
3.81	2.3043
3.82	3.5422
3.83	3.285
3.84	3.7201
3.85	2.8878
3.86	2.678
3.87	2.6936
3.88	2.8992
3.89	2.7776
3.9	3.2465
3.91	3.3041
3.92	2.5853
3.93	3.0153
3.94	3.4037
3.95	3.1089
3.96	3.7142
3.97	2.755
3.98	2.8089
3.99	3.1539
4	2.83
4.01	3.2818
4.02	2.6681
4.03	2.4014
4.04	2.856
4.05	3.0673
4.06	3.2047
4.07	3.192
4.08	3.2045
4.09	2.7756
4.1	2.9945
4.11	2.7803
4.12	3.4546
4.13	3.3786
4.14	3.1333
4.15	2.8438
4.16	3.0965
4.17	2.619
4.18	3.414
4.19	2.5829
4.2	2.4048
4.21	2.8908
4.22	3.1306
4.23	3.3703
4.24	2.6394
4.25	3.639
4.26	2.6721
4.27	3.7542
4.28	3.4354
4.29	2.7664
4.3	3.1432
4.31	3.421
4.32	3.1299
4.33	2.2343
4.34	3.021
4.35	3.3551
4.36	3.2455
4.37	3.6572
4.38	3.0292
4.39	3.2777
4.4	3.4791
4.41	3.4938
4.42	3.4031
4.43	3.5341
4.44	3.4277
4.45	3.3945
4.46	3.5009
4.47	3.321
4.48	3.1912
4.49	3.2805
4.5	3.178
4.51	3.2783
4.52	3.1293
4.53	3.4455
4.54	3.2803
4.55	2.6159
4.56	3.0294
4.57	3.2264
4.58	3.2623
4.59	3.1094
4.6	3.1801
4.61	3.2121
4.62	3.8423
4.63	3.3901
4.64	2.9444
4.65	2.4642
4.66	2.1452
4.67	2.7263
4.68	2.0798
4.69	1.8105
4.7	2.9176
4.71	3.2682
4.72	3.0683
4.73	1.9076
4.74	1.7638
4.75	2.6041
4.76	2.8408
4.77	3.1284
4.78	2.3196
4.79	2.4338
4.8	2.7293
4.81	1.4173
4.82	3.3534
4.83	2.1091
4.84	2.2505
4.85	2.2661
4.86	2.3925
4.87	1.5564
4.88	2.503
4.89	2.3086
4.9	2.3781
4.91	2.3042
4.92	2.4293
4.93	2.1604
4.94	3.1027
4.95	3.3898
4.96	3.1633
4.97	2.4699
4.98	2.7108
4.99	2.5388
5	2.8429
5.01	3.0651
5.02	2.7722
5.03	2.7773
5.04	3.0808
5.05	2.6041
5.06	2.7858
5.07	2.7046
5.08	2.8826
5.09	2.9331
5.1	2.9191
5.11	2.4891
5.12	2.4415
5.13	2.8003
5.14	2.8822
5.15	2.2802
5.16	2.6331
5.17	2.1397
5.18	2.719
5.19	2.581
5.2	3.162
5.21	3.7155
5.22	3.6493
5.23	3.1627
5.24	3.0343
5.25	2.6755
5.26	2.6355
5.27	2.9894
5.28	2.4564
5.29	2.2133
5.3	2.1798
5.31	2.716
5.32	3.1769
5.33	3.3252
5.34	3.1458
5.35	2.9773
5.36	3.353
5.37	3.1892
5.38	2.7997
5.39	2.9275
5.4	2.1438
5.41	2.1945
5.42	3.0601
5.43	2.5853
5.44	2.9119
5.45	2.6831
5.46	2.9117
5.47	2.9632
5.48	2.7865
5.49	3.028
5.5	3.423
5.51	3.2144
5.52	2.9422
5.53	2.7088
5.54	3.2617
5.55	2.5196
5.56	3.2238
5.57	3.3163
5.58	2.9472
5.59	2.4599
5.6	2.7889
5.61	2.9107
5.62	2.641
5.63	3.0595
5.64	2.8384
5.65	2.7912
5.66	2.665
5.67	3.437
5.68	2.753
5.69	2.65
5.7	2.5334
5.71	2.465
5.72	2.8489
5.73	1.884
5.74	3.247
5.75	3.2955
5.76	2.4807
5.77	2.7769
5.78	2.4328
5.79	3.3328
5.8	2.4269
5.81	2.2007
5.82	2.6712
5.83	3.1739
5.84	3.2489
5.85	2.871
5.86	3.2507
5.87	3.4777
5.88	3.9588
5.89	3.4827
5.9	3.2503
5.91	2.8225
5.92	2.7995
5.93	3.1721
5.94	2.7344
5.95	2.4588
5.96	1.4577
5.97	2.9984
5.98	2.6709
5.99	3.377
6	2.9243
6.01	2.3309
6.02	1.7963
6.03	0.933
6.04	2.3356
6.05	2.7074
6.06	3.4238
6.07	3.7659
6.08	3.0425
6.09	3.1312
6.1	4.4237
6.11	2.3546
6.12	2.7621
6.13	2.5505
6.14	3.2689
6.15	3.2955
6.16	3.3145
6.17	3.0056
6.18	3.198
6.19	1.9743
6.2	2.7074
6.21	3.3177
6.22	2.7535
6.23	3.2594
6.24	3.1688
6.25	2.6259
6.26	3.0129
6.27	3.2846
6.28	2.6836
6.29	2.4581
6.3	1.8466
6.31	1.0542
6.32	0.5058
6.33	1.2329
6.34	2.6478
6.35	2.5094
6.36	3.2946
6.37	1.7499
6.38	1.4568
6.39	3.217
6.4	2.6767
6.41	2.9033
6.42	2.5576
6.43	1.763
6.44	2.6354
6.45	2.5635
6.46	2.9759
6.47	3.2312
6.48	2.7716
6.49	3.0983
6.5	3.2985
6.51	2.7186
6.52	3.2084
6.53	3.9611
6.54	3.0942
6.55	2.5439
6.56	2.6606
6.57	3.2088
6.58	2.1177
6.59	2.4299
6.6	2.5644
6.61	3.0136
6.62	2.0656
6.63	1.8674
6.64	2.5718
6.65	0.6212
6.66	3.0494
6.67	2.4576
6.68	3.3655
6.69	3.4877
6.7	3.2322
6.71	2.8345
6.72	3.4827
6.73	2.7418
6.74	2.5563
6.75	3.0004
6.76	2.77
6.77	2.5086
6.78	2.1926
6.79	3.1886
6.8	2.8277
6.81	2.4402
6.82	2.8547
6.83	3.237
6.84	2.9954
6.85	3.4286
6.86	3.0697
6.87	2.3919
6.88	2.3967
6.89	2.5651
6.9	2.6505
6.91	2.7332
6.92	0.3531
6.93	2.5614
6.94	2.9246
6.95	2.7751
6.96	2.9313
6.97	3.1378
6.98	3.4572
6.99	3.4152
7	2.7859
7.01	2.3693
7.02	2.6595
7.03	3.2374
7.04	2.9772
7.05	3.0354
7.06	3.0409
7.07	3.1652
7.08	3.2311
7.09	2.8687
7.1	1.8812
7.11	3.0013
7.12	3.0292
7.13	2.5007
7.14	2.9731
7.15	3.486
7.16	3.3304
7.17	2.9744
7.18	2.0263
7.19	3.1876
7.2	3.8949
7.21	2.4265
7.22	2.867
7.23	2.974
7.24	3.697
7.25	2.8501
7.26	2.4877
7.27	2.1993
7.28	1.2879
7.29	0.4226
7.3	0.9537
7.31	1.2702
7.32	1.4542
7.33	2.0131
7.34	1.7664
7.35	1.1962
7.36	1.6255
7.37	2.187
7.38	1.7296
7.39	2.6834
7.4	2.703
7.41	2.1842
7.42	1.6983
7.43	2.6339
7.44	2.2137
7.45	2.6504
7.46	3.4106
7.47	3.2371
7.48	1.9675
7.49	1.0791
7.5	1.1605
7.51	1.982
7.52	2.6477
7.53	3.3584
7.54	3.0036
7.55	2.6134
7.56	2.1896
7.57	2.749
7.58	2.219
7.59	2.7022
7.6	2.9449
7.61	2.8447
7.62	2.8143
7.63	3.124
7.64	1.9294
7.65	3.4294
7.66	2.7213
7.67	2.5223
7.68	2.5521
7.69	3.1423
7.7	3.0508
7.71	3.1655
7.72	3.423
7.73	3.3264
7.74	2.8852
7.75	3.2721
7.76	3.1381
7.77	3.4037
7.78	3.4313
7.79	3.2949
7.8	3.3731
7.81	3.4988
7.82	3.5156
7.83	2.6983
7.84	3.1878
7.85	3.0654
7.86	3.0776
7.87	3.6029
7.88	2.682
7.89	2.6744
7.9	3.0529
7.91	3.4609
7.92	3.1579
7.93	2.9561
7.94	3.1293
7.95	3.4389
7.96	2.9383
7.97	3.366
7.98	2.9785
7.99	3.349
8	2.4615
8.01	2.7966
8.02	3.5247
8.03	2.688
8.04	2.6565
8.05	3.3875
8.06	2.6357
8.07	2.9812
8.08	2.5828
8.09	2.8494
8.1	3.0158
8.11	2.8409
8.12	2.2727
8.13	2.3356
8.14	2.4759
8.15	3.5585
8.16	3.178
8.17	3.1919
8.18	3.0301
8.19	2.691
8.2	2.6187
8.21	2.7027
8.22	2.8206
8.23	2.8336
8.24	3.559
8.25	2.3979
8.26	2.1971
8.27	2.7027
8.28	2.8186
8.29	3.4871
8.3	3.2919
8.31	2.3673
8.32	2.47
8.33	2.6354
8.34	2.6278
8.35	1.4327
8.36	1.6167
8.37	2.7534
8.38	1.7601
8.39	2.5205
8.4	1.4008
8.41	2.311
8.42	1.8016
8.43	1.559
8.44	1.505
8.45	1.6056
8.46	2.4657
8.47	2.1058
8.48	1.8423
8.49	1.6084
8.5	1.3995
8.51	1.5757
8.52	1.7223
8.53	1.2479
8.54	1.2349
8.55	1.0239
8.56	1.5233
8.57	1.8881
8.58	1.4836
8.59	2.9673
8.6	3.1526
8.61	3.259
8.62	3.0363
8.63	2.8478
8.64	2.348
8.65	1.9939
8.66	2.5814
8.67	2.5387
8.68	3.2265
8.69	3.3147
8.7	2.0688
8.71	2.4731
8.72	1.9255
8.73	1.6567
8.74	1.1317
8.75	1.2958
8.76	1.7037
8.77	1.4515
8.78	3.121
8.79	2.7975
8.8	2.7691
8.81	2.1289
8.82	2.26
8.83	3.5024
8.84	2.6129
8.85	2.8179
8.86	2.8985
8.87	2.7383
8.88	2.4968
8.89	2.4739
8.9	3.0825
8.91	2.8867
8.92	2.4721
8.93	2.1176
8.94	2.49
8.95	2.3608
8.96	2.6542
8.97	2.278
8.98	1.767
8.99	1.9921
9	1.6456
9.01	2.7289
9.02	1.4539
9.03	2.2396
9.04	2.4771
9.05	2.2001
9.06	2.6346
9.07	3.1553
9.08	2.5889
9.09	2.4419
9.1	2.9771
9.11	2.177
9.12	3.5674
9.13	3.2554
9.14	3.0879
9.15	3.9459
9.16	3.1918
9.17	3.26
9.18	3.2138
9.19	3.4249
9.2	2.9676
9.21	3.0262
9.22	3.2671
9.23	3.0899
9.24	3.2085
9.25	2.4795
9.26	2.738
9.27	2.3797
9.28	2.368
9.29	2.0968
9.3	1.9184
9.31	2.9337
9.32	2.3693
9.33	2.246
9.34	2.6271
9.35	3.658
9.36	3.2798
9.37	3.4989
9.38	3.4147
9.39	3.4467
9.4	3.255
9.41	2.4728
9.42	2.8116
9.43	2.9553
9.44	3.1601
9.45	3.384
9.46	3.6414
9.47	4.0018
9.48	3.3314
9.49	3.0774
9.5	3.3088
9.51	3.6004
9.52	3.0397
9.53	2.4518
9.54	3.4403
9.55	3.6314
9.56	3.1808
9.57	3.5128
9.58	3.2228
9.59	2.8305
9.6	2.9962
9.61	2.8243
9.62	3.3653
9.63	3.1658
9.64	3.475
9.65	3.3264
9.66	2.6269
9.67	3.0366
9.68	3.9166
9.69	3.1555
9.7	3.4052
9.71	3.205
9.72	3.3464
9.73	3.4867
9.74	3.1053
9.75	3.3511
9.76	3.5082
9.77	3.337
9.78	3.7053
9.79	2.7388
9.8	2.9769
9.81	3.1232
9.82	3.5942
9.83	3.1365
9.84	3.5136
9.85	3.7875
9.86	3.5327
9.87	2.8378
9.88	2.8337
9.89	3.2459
9.9	3.971
9.91	2.7987
9.92	3.6496
9.93	3.9087
9.94	3.3171
9.95	3.5162
9.96	3.6484
9.97	3.0094
9.98	3.4766
9.99	3.8803
10	3.4909
10.01	3.9626
10.02	3.1943
10.03	3.6626
10.04	3.3546
10.05	2.9067
10.06	3.1936
10.07	3.5386
10.08	2.8579
10.09	2.7272
10.1	2.5894
10.11	2.3926
10.12	2.3081
10.13	3.3237
10.14	3.6093
10.15	3.6427
10.16	3.2947
10.17	3.3421
10.18	3.7037
10.19	3.3792
10.2	2.8202
10.21	2.3862
10.22	2.9747
10.23	3.175
10.24	3.0186
10.25	3.1333
10.26	3.3749
10.27	3.8172
10.28	3.8832
10.29	3.0975
10.3	2.7752
10.31	2.4134
10.32	2.6421
10.33	2.2819
10.34	3.2374
10.35	3.2166
10.36	2.6682
10.37	3.1289
10.38	2.6973
10.39	3.0403
10.4	2.9349
10.41	2.9483
10.42	2.7777
10.43	2.8921
10.44	2.7655
10.45	3.4612
10.46	3.0151
10.47	3.1642
10.48	2.8075
10.49	3.1194
10.5	3.1694
10.51	3.0213
10.52	2.8698
10.53	2.8184
10.54	3.0085
10.55	3.4995
10.56	3.4364
10.57	3.0565
10.58	3.3127
10.59	3.0161
10.6	2.1996
10.61	3.9495
10.62	2.7834
10.63	3.0465
10.64	2.981
10.65	3.5657
10.66	2.7299
10.67	2.5199
10.68	2.8159
10.69	3.1668
10.7	2.4826
10.71	3.2098
10.72	2.7278
10.73	2.1464
10.74	3.1849
10.75	2.5607
10.76	2.2856
10.77	3.188
10.78	3.363
10.79	2.9609
10.8	2.9899
10.81	3.6113
10.82	2.8771
10.83	3.1406
10.84	2.7156
10.85	2.3686
10.86	2.824
10.87	3.3138
10.88	3.1702
10.89	2.4353
10.9	2.8517
10.91	3.6491
10.92	3.3802
10.93	3.8378
10.94	3.6594
10.95	3.6504
10.96	3.3495
10.97	3.307
10.98	3.6494
10.99	3.7149
11	3.1699
11.01	2.8601
11.02	3.3553
11.03	3.1195
11.04	3.5041
11.05	3.3179
11.06	2.8124
11.07	2.8652
11.08	3.3934
11.09	3.437
11.1	3.3234
11.11	3.3408
11.12	3.1284
11.13	2.9523
11.14	2.3208
11.15	2.8514
11.16	3.2794
11.17	2.5698
11.18	3.1993
11.19	3.5418
11.2	3.4541
11.21	3.4081
11.22	3.0802
11.23	3.3685
11.24	2.581
11.25	3.0148
11.26	3.0614
11.27	2.8286
11.28	2.9022
11.29	2.7023
11.3	2.8195
11.31	2.1907
11.32	3.1147
11.33	3.4841
11.34	3.4943
11.35	3.1638
11.36	3.3458
11.37	3.2831
11.38	3.6484
11.39	3.7271
11.4	3.0659
11.41	2.8399
11.42	2.9125
11.43	2.7601
11.44	3.4871
11.45	2.3361
11.46	2.4821
11.47	2.5179
11.48	3.0109
11.49	2.7194
11.5	2.456
11.51	3.112
11.52	3.6876
11.53	2.4594
11.54	1.787
11.55	2.8454
11.56	2.431
11.57	3.3203
11.58	3.7182
11.59	3.1153
11.6	3.0124
11.61	3.3618
11.62	3.0839
11.63	3.2575
11.64	3.53
11.65	3.5579
11.66	2.9058
11.67	2.5651
11.68	2.7167
11.69	2.7895
11.7	1.7774
11.71	1.3625
11.72	2.5968
11.73	1.1673
11.74	1.7005
11.75	3.4078
11.76	3.2853
11.77	2.349
11.78	2.3809
11.79	2.4098
11.8	1.8558
11.81	1.6795
11.82	1.6764
11.83	1.4361
11.84	1.7639
11.85	2.6614
11.86	2.7659
11.87	2.562
11.88	1.6626
11.89	2.3934
11.9	2.7077
11.91	1.9414
11.92	1.7187
11.93	3.0565
11.94	3.8912
11.95	2.8229
11.96	3.6163
11.97	3.001
11.98	3.0787
11.99	3.1062
12	3.3579
12.01	3.3142
12.02	3.5214
12.03	3.3406
12.04	3.1971
12.05	3.4685
12.06	3.4908
12.07	2.3729
12.08	2.7596
12.09	2.8948
12.1	2.3348
12.11	3.1757
12.12	2.8283
12.13	3.1735
12.14	2.9257
12.15	2.6902
12.16	2.6881
12.17	3.0138
12.18	2.9329
12.19	2.927
12.2	3.1155
12.21	2.9276
12.22	2.9479
12.23	2.5419
12.24	2.6543
12.25	2.8376
12.26	3.0453
12.27	3.3884
12.28	2.7002
12.29	3.3976
12.3	3.2441
12.31	3.5577
12.32	3.3601
12.33	3.6711
12.34	4.0538
12.35	3.1934
12.36	2.9911
12.37	3.1122
12.38	2.7877
12.39	2.5062
12.4	1.888
12.41	1.2994
12.42	3.142
12.43	3.2354
12.44	3.1349
12.45	2.8815
12.46	2.8483
12.47	2.995
12.48	2.8403
12.49	2.734
12.5	2.4297
12.51	2.7215
12.52	3.1142
12.53	1.8645
12.54	2.1748
12.55	1.4196
12.56	2.2423
12.57	2.1808
12.58	1.6904
12.59	2.3736
12.6	2.4799
12.61	2.4388
12.62	3.6274
12.63	3.4728
12.64	3.8955
12.65	3.302
12.66	3.1501
12.67	3.5924
12.68	3.2488
12.69	2.9229
12.7	3.4969
12.71	3.0158
12.72	3.1993
12.73	3.3206
12.74	3.3486
12.75	3.3164
12.76	3.2992
12.77	2.4866
12.78	3.3558
12.79	3.6021
12.8	3.0872
12.81	3.1719
12.82	2.8825
12.83	3.0073
12.84	3.3534
12.85	3.3201
12.86	3.1832
12.87	3.3391
12.88	4.0461
12.89	3.4333
12.9	3.0373
12.91	3.1873
12.92	3.3099
12.93	3.0053
12.94	3.4603
12.95	2.6405
12.96	3.5611
12.97	3.1066
12.98	3.7781
12.99	3.2989
13	3.3566
13.01	2.4572
13.02	3.4899
13.03	2.6122
13.04	2.8829
13.05	3.1332
13.06	2.9171
13.07	3.0155
13.08	3.386
13.09	3.1351
13.1	2.4296
13.11	2.8931
13.12	3.3709
13.13	3.9791
13.14	3.0391
13.15	3.1202
13.16	3.0913
13.17	3.2341
13.18	2.7324
13.19	2.983
13.2	3.7645
13.21	3.0054
13.22	4.034
13.23	2.987
13.24	3.0112
13.25	3.3376
13.26	3.1876
13.27	2.8006
13.28	2.4655
13.29	3.0488
13.3	3.4457
13.31	2.9715
13.32	3.0128
13.33	3.2138
13.34	2.8016
13.35	2.6496
13.36	1.3208
13.37	1.9424
13.38	1.9219
13.39	2.6641
13.4	2.1917
13.41	2.468
13.42	2.4702
13.43	1.6992
13.44	2.0665
13.45	1.6708
13.46	2.8833
13.47	2.5819
13.48	2.2811
13.49	2.8485
13.5	2.5411
13.51	3.4281
13.52	1.9151
13.53	1.0173
13.54	2.9887
13.55	2.5291
13.56	3.1459
13.57	3.7358
13.58	2.7513
13.59	3.5642
13.6	3.6656
13.61	3.3728
13.62	2.2488
13.63	3.2659
13.64	3.1672
13.65	2.3787
13.66	2.0069
13.67	1.9468
13.68	2.4752
13.69	1.2284
13.7	1.6541
13.71	2.854
13.72	2.6458
13.73	3.0577
13.74	2.0816
13.75	1.5521
13.76	1.7715
13.77	2.3498
13.78	2.5109
13.79	2.7292
13.8	0.9449
13.81	2.4247
13.82	1.9445
13.83	1.4391
13.84	2.6774
13.85	3.0768
13.86	2.5036
13.87	1.7913
13.88	2.2877
13.89	2.3006
13.9	1.9171
13.91	1.0716
13.92	1.116
13.93	0.9445
13.94	0.7792
13.95	1.8125
13.96	0.8561
13.97	1.6593
13.98	1.0216
13.99	1.0479
14	1.5704
14.01	0.9483
14.02	1.1042
14.03	1.4752
14.04	1.9312
14.05	3.3671
14.06	2.8058
14.07	3.2555
14.08	2.5126
14.09	1.7112
14.1	2.627
14.11	2.8109
14.12	3.6343
14.13	2.8509
14.14	2.9769
14.15	2.4091
14.16	2.6877
14.17	2.802
14.18	1.3928
14.19	1.0706
14.2	1.6658
14.21	2.0548
14.22	2.6408
14.23	2.2263
14.24	2.7459
14.25	2.9009
14.26	2.9116
14.27	3.1477
14.28	3.2084
14.29	1.9077
14.3	2.4373
14.31	2.9372
14.32	2.9351
14.33	3.5544
14.34	3.1594
14.35	2.8023
14.36	1.9775
14.37	3.283
14.38	3.7278
14.39	3.4444
14.4	2.4487
14.41	3.0567
14.42	2.8488
14.43	3.2938
14.44	2.8664
14.45	3.3728
14.46	3.2277
14.47	2.0894
14.48	1.3508
14.49	0.5837
14.5	1.196
14.51	1.5281
14.52	2.3219
14.53	2.6202
14.54	2.8224
14.55	2.7993
14.56	3.2682
14.57	2.7653
14.58	3.0472
14.59	3.0101
14.6	3.9171
14.61	3.6116
14.62	3.3456
14.63	3.5659
14.64	2.9344
14.65	3.1997
14.66	2.7599
14.67	3.1438
14.68	3.5571
14.69	3.4423
14.7	3.2985
14.71	2.9339
14.72	3.5117
14.73	2.9377
14.74	2.6922
14.75	2.4341
14.76	2.4216
14.77	3.3575
14.78	2.7628
14.79	2.8817
14.8	3.7731
14.81	3.2518
14.82	3.0193
14.83	3.4951
14.84	3.7095
14.85	2.3208
14.86	2.9845
14.87	3.4297
14.88	2.7658
14.89	3.3378
14.9	2.7722
14.91	2.314
14.92	3.2143
14.93	2.597
14.94	2.3253
14.95	2.8454
14.96	2.9577
14.97	3.3436
14.98	2.9935
14.99	1.1412
15	1.9638
15.01	2.3483
15.02	2.9356
15.03	2.538
15.04	3.6872
15.05	3.1408
15.06	2.9651
15.07	3.3229
15.08	2.4314
15.09	3.1033
15.1	2.5389
15.11	2.6094
15.12	2.4845
15.13	3.152
15.14	3.2318
15.15	2.0667
15.16	3.0166
15.17	3.2679
15.18	3.1545
15.19	2.4897
15.2	2.9598
15.21	2.7621
15.22	2.3886
15.23	2.9025
15.24	2.8814
15.25	3.3444
15.26	3.5149
15.27	3.0952
15.28	3.3212
15.29	2.9853
15.3	2.1601
15.31	2.0798
15.32	2.0267
15.33	3.0069
15.34	3.2907
15.35	2.4475
15.36	2.8657
15.37	2.6023
15.38	2.1728
15.39	3.0978
15.4	2.2633
15.41	2.3107
15.42	2.6994
15.43	2.7821
15.44	2.5053
15.45	2.8847
15.46	3.1039
15.47	2.8143
15.48	3.4858
15.49	3.6744
15.5	3.578
15.51	2.9674
15.52	2.0169
15.53	3.2821
15.54	2.9858
15.55	3.3406
15.56	3.2015
15.57	3.4794
15.58	2.6001
15.59	3.5366
15.6	3.1198
15.61	3.3261
15.62	2.9991
15.63	2.7809
15.64	3.0174
15.65	2.5961
15.66	2.4367
15.67	2.2394
15.68	2.2959
15.69	3.297
15.7	3.4123
15.71	2.0876
15.72	3.6762
15.73	3.0325
15.74	3.6224
15.75	3.434
15.76	3.0357
15.77	3.0477
15.78	2.9422
15.79	3.1327
15.8	2.9558
15.81	3.0128
15.82	2.811
15.83	2.859
15.84	3.8298
15.85	3.4669
15.86	3.0341
15.87	2.5736
15.88	2.1861
15.89	2.537
15.9	3.2478
15.91	2.4994
15.92	2.709
15.93	2.3068
15.94	2.1957
15.95	2.6108
15.96	2.4917
15.97	3.1015
15.98	3.1454
15.99	2.8603
16	2.0431
16.01	1.6421
16.02	1.647
16.03	1.5539
16.04	3.3218
16.05	3.4026
16.06	3.2209
16.07	3.7129
16.08	3.2227
16.09	3.2373
16.1	1.7303
16.11	1.7566
16.12	1.801
16.13	1.5258
16.14	1.3718
16.15	3.0205
16.16	3.2273
16.17	3.0118
16.18	2.5153
16.19	2.08
16.2	3.0818
16.21	3.7562
16.22	3.1246
16.23	2.3176
16.24	2.8787
16.25	3.3898
16.26	2.0361
16.27	2.1603
16.28	1.4972
16.29	1.0188
16.3	1.5101
16.31	1.7748
16.32	2.8504
16.33	2.4624
16.34	2.5111
16.35	3.2763
16.36	3.2563
16.37	3.6943
16.38	2.7545
16.39	2.765
16.4	3.3685
16.41	2.8455
16.42	2.2741
16.43	2.8157
16.44	3.0264
16.45	3.9897
16.46	2.9847
16.47	2.6827
16.48	2.2425
16.49	3.7463
16.5	3.356
16.51	2.4767
16.52	3.3722
16.53	3.5145
16.54	2.5718
16.55	2.3315
16.56	1.8092
16.57	2.0028
16.58	1.475
16.59	2.7463
16.6	2.4287
16.61	2.6088
16.62	2.32
16.63	2.1857
16.64	2.8567
16.65	3.2424
16.66	3.241
16.67	3.2427
16.68	3.008
16.69	3.2094
16.7	3.5097
16.71	2.5897
16.72	1.6786
16.73	1.1841
16.74	1.2967
16.75	0.9045
16.76	2.5057
16.77	2.5073
16.78	2.4699
16.79	2.1031
16.8	2.3853
16.81	2.2786
16.82	3.1728
16.83	3.046
16.84	2.6973
16.85	2.6379
16.86	2.6856
16.87	3.2813
16.88	3.3451
16.89	3.1341
16.9	3.3559
16.91	3.2069
16.92	3.3209
16.93	3.407
16.94	2.9268
16.95	2.9007
16.96	2.9845
16.97	3.0526
16.98	3.5882
16.99	3.2946
17	2.9919
17.01	3.5662
17.02	2.8499
17.03	3.3993
17.04	3.4593
17.05	2.6881
17.06	2.1039
17.07	1.6363
17.08	3.3029
17.09	3.0861
17.1	3.6168
17.11	3.6511
17.12	3.1951
17.13	3.121
17.14	2.7514
17.15	3.4232
17.16	3.3808
17.17	3.4928
17.18	3.3454
17.19	3.3016
17.2	3.4037
17.21	4.0754
17.22	3.043
17.23	3.3116
17.24	2.8488
17.25	3.3219
17.26	3.1439
17.27	3.9143
17.28	3.0897
17.29	2.9855
17.3	3.0841
17.31	2.7668
17.32	2.964
17.33	3.0713
17.34	2.5635
17.35	2.2921
17.36	3.4666
17.37	3.1962
17.38	3.5118
17.39	3.5095
17.4	3.4333
17.41	3.2691
17.42	3.0203
17.43	2.6329
17.44	2.4135
17.45	2.4296
17.46	2.7362
17.47	2.5315
17.48	3.0788
17.49	3.0827
17.5	2.9657
17.51	2.9165
17.52	2.9764
17.53	2.8914
17.54	3.1908
17.55	2.3569
17.56	0.9724
17.57	0.4924
17.58	0.6637
17.59	1.1316
17.6	0.5874
17.61	1.2488
17.62	0.7376
17.63	2.566
17.64	3.1299
17.65	3.0924
17.66	2.8939
17.67	2.7912
17.68	2.9736
17.69	3.0091
17.7	2.8872
17.71	2.5147
17.72	2.6961
17.73	2.5691
17.74	2.8052
17.75	2.7638
17.76	3.0516
17.77	2.8528
17.78	2.9195
17.79	2.5315
17.8	2.8151
17.81	2.8062
17.82	3.3861
17.83	3.3516
17.84	2.437
17.85	2.3674
17.86	3.2217
17.87	3.0078
17.88	2.5556
17.89	2.4661
17.9	2.4474
17.91	2.7217
17.92	2.901
17.93	2.4592
17.94	2.4322
17.95	2.8547
17.96	2.058
17.97	2.5532
17.98	2.7356
17.99	2.9216
18	2.7268
18.01	2.2558
18.02	3.155
18.03	2.6054
18.04	2.3162
18.05	2.6277
18.06	1.9412
18.07	2.4783
18.08	3.0701
18.09	3.4586
18.1	3.3181
18.11	3.1512
18.12	3.767
18.13	4.0006
18.14	4.3813
18.15	3.4494
18.16	2.8188
18.17	2.9133
18.18	2.0573
18.19	2.4008
18.2	1.4539
18.21	2.8854
18.22	3.0925
18.23	2.8287
18.24	2.8748
18.25	3.0385
18.26	3.5392
18.27	1.6455
18.28	3.1189
18.29	2.8126
18.3	3.9248
18.31	3.0765
18.32	1.4259
18.33	1.8248
18.34	2.6854
18.35	3.0616
18.36	2.8921
18.37	2.8449
18.38	2.8395
18.39	3.5226
18.4	2.7211
18.41	2.7971
18.42	3.2187
18.43	3.2607
18.44	3.3208
18.45	3.0685
18.46	3.8089
18.47	3.4027
18.48	2.5225
18.49	3.499
18.5	3.3938
18.51	3.0677
18.52	2.9971
18.53	3.4221
18.54	2.9765
18.55	2.9278
18.56	3.687
18.57	3.3985
18.58	3.1469
18.59	3.2333
18.6	3.4546
18.61	3.0629
18.62	3.2949
18.63	3.3061
18.64	3.2868
18.65	2.7011
18.66	2.9831
18.67	2.4457
18.68	3.5802
18.69	3.263
18.7	2.9422
18.71	3
18.72	3.2539
18.73	3.1808
18.74	2.9838
18.75	3.2526
18.76	3.089
18.77	2.9373
18.78	2.9946
18.79	2.7859
18.8	3.2199
18.81	3.6998
18.82	3.0012
18.83	2.0034
18.84	1.5677
18.85	1.221
18.86	0.8746
18.87	1.3144
18.88	2.4401
18.89	2.5258
18.9	2.3497
18.91	2.1889
18.92	3.4167
18.93	2.3808
18.94	2.7767
18.95	3.5007
18.96	2.4809
18.97	2.5914
18.98	1.3306
18.99	1.0544
19	1.1612
19.01	0.9538
19.02	1.473
19.03	1.2155
19.04	1.7504
19.05	1.4985
19.06	1.4744
19.07	1.5223
19.08	1.0603
19.09	1.9755
19.1	1.173
19.11	1.2087
19.12	1.4876
19.13	2.1009
19.14	2.6213
19.15	2.8643
19.16	2.737
19.17	3.4621
19.18	3.0816
19.19	2.6871
19.2	2.6567
19.21	2.058
19.22	2.4568
19.23	2.6202
19.24	2.6756
19.25	3.0166
19.26	3.2867
19.27	2.7598
19.28	3.0195
19.29	3.3399
19.3	3.4672
19.31	3.1273
19.32	2.6649
19.33	3.3962
19.34	3.2755
19.35	3.3362
19.36	2.5617
19.37	2.8244
19.38	2.8405
19.39	3.1328
19.4	3.22
19.41	3.1658
19.42	3.554
19.43	2.5376
19.44	2.482
19.45	3.4592
19.46	3.1699
19.47	1.7228
19.48	3.1223
19.49	2.8246
19.5	1.8939
19.51	2.9441
19.52	3.0026
19.53	3.3799
19.54	2.4694
19.55	2.61
19.56	3.0078
19.57	3.1698
19.58	2.482
19.59	3.6737
19.6	2.4802
19.61	2.4585
19.62	2.5291
19.63	1.4517
19.64	1.9772
19.65	1.6653
19.66	2.274
19.67	2.7622
19.68	2.6692
19.69	3.242
19.7	3.0642
19.71	3.3262
19.72	3.2831
19.73	3.5979
19.74	2.9062
19.75	2.6877
19.76	2.9221
19.77	3.4542
19.78	3.0131
19.79	3.1273
19.8	2.8763
19.81	3.9954
19.82	3.2422
19.83	3.6038
19.84	3.1176
19.85	3.0086
19.86	3.1435
19.87	3.3534
19.88	2.9933
19.89	3.1452
19.9	3.086
19.91	2.7725
19.92	2.8634
19.93	1.3433
19.94	0.2167
19.95	2.9512
19.96	2.6049
19.97	3.2094
19.98	2.6379
19.99	3.3006
[truncated: 3,001 more rows]

## Sheet: com_time_6_OxP_CD_GD_down
Time	Distance (A)
0.01	0.8043
0.02	0.7136
0.03	0.8077
0.04	0.5615
0.05	1.1601
0.06	1.8342
0.07	1.1103
0.08	1.8217
0.09	1.0301
0.1	1.4688
0.11	1.365
0.12	1.0647
0.13	0.1933
0.14	0.6625
0.15	0.3486
0.16	0.6786
0.17	0.4599
0.18	0.8655
0.19	1.1691
0.2	0.4484
0.21	0.3579
0.22	0.1361
0.23	0.2361
0.24	0.3855
0.25	1.1948
0.26	0.6033
0.27	0.7063
0.28	0.2952
0.29	0.6849
0.3	0.6685
0.31	0.3412
0.32	0.3515
0.33	0.4315
0.34	0.3658
0.35	0.6287
0.36	0.5626
0.37	0.395
0.38	0.7956
0.39	0.5077
0.4	0.6105
0.41	0.3893
0.42	0.6031
0.43	0.1882
0.44	0.5354
0.45	0.5175
0.46	0.4727
0.47	0.3195
0.48	0.3366
0.49	0.7634
0.5	0.5862
0.51	0.3358
0.52	0.7363
0.53	0.3107
0.54	0.8083
0.55	0.8838
0.56	0.3391
0.57	0.4096
0.58	0.2723
0.59	0.5965
0.6	0.5672
0.61	0.5403
0.62	0.5564
0.63	0.4857
0.64	0.6005
0.65	0.4643
0.66	0.7786
0.67	0.4161
0.68	0.6227
0.69	1.9272
0.7	2.3107
0.71	1.7117
0.72	1.7361
0.73	1.311
0.74	1.8665
0.75	1.7916
0.76	2.0259
0.77	2.0816
0.78	2.573
0.79	2.5128
0.8	2.0582
0.81	2.1565
0.82	1.372
0.83	2.41
0.84	2.8435
0.85	2.559
0.86	2.3724
0.87	2.3136
0.88	2.1602
0.89	2.1044
0.9	1.9898
0.91	1.9247
0.92	2.6298
0.93	2.8657
0.94	2.0863
0.95	2.3921
0.96	2.7718
0.97	2.7463
0.98	1.7768
0.99	2.474
1	2.195
1.01	2.135
1.02	1.9454
1.03	2.3229
1.04	2.1996
1.05	1.8277
1.06	1.7172
1.07	2.2838
1.08	2.0886
1.09	2.2595
1.1	2.4944
1.11	2.4619
1.12	2.6008
1.13	2.0756
1.14	2.5319
1.15	1.8488
1.16	2.2251
1.17	1.749
1.18	2.109
1.19	1.5831
1.2	1.6483
1.21	2.1978
1.22	1.6233
1.23	1.5389
1.24	1.5319
1.25	1.258
1.26	1.8795
1.27	1.7666
1.28	1.8297
1.29	1.8876
1.3	1.8604
1.31	1.6815
1.32	1.8288
1.33	1.5951
1.34	1.4007
1.35	2.296
1.36	1.9894
1.37	2.0255
1.38	1.5167
1.39	1.3519
1.4	2.5235
1.41	2.4242
1.42	2.2392
1.43	1.9109
1.44	2.0361
1.45	1.3212
1.46	2.115
1.47	1.6398
1.48	2.2068
1.49	2.388
1.5	2.2842
1.51	2.2948
1.52	2.6612
1.53	2.2978
1.54	2.5678
1.55	2.4172
1.56	2.3175
1.57	2.2017
1.58	2.2532
1.59	2.2572
1.6	3.0782
1.61	2.839
1.62	2.3013
1.63	1.7776
1.64	2.3728
1.65	2.7665
1.66	2.2718
1.67	2.2863
1.68	0.9913
1.69	1.1257
1.7	1.3843
1.71	1.8877
1.72	2.1986
1.73	1.9064
1.74	1.9177
1.75	1.7028
1.76	0.5465
1.77	1.3934
1.78	1.6353
1.79	0.9952
1.8	1.6719
1.81	0.8874
1.82	1.0188
1.83	1.4865
1.84	0.619
1.85	0.8476
1.86	0.5093
1.87	0.6044
1.88	0.8713
1.89	0.3714
1.9	0.2104
1.91	0.476
1.92	0.2457
1.93	0.684
1.94	0.907
1.95	1.7992
1.96	1.7148
1.97	2.1364
1.98	2.4482
1.99	2.3299
2	1.419
2.01	1.4054
2.02	1.675
2.03	0.4942
2.04	0.1
2.05	0.668
2.06	0.3504
2.07	0.7266
2.08	0.6341
2.09	1.3427
2.1	1.9514
2.11	0.7266
2.12	1.389
2.13	0.6252
2.14	0.2866
2.15	0.3492
2.16	0.7102
2.17	0.255
2.18	0.3722
2.19	0.4423
2.2	0.6817
2.21	0.6488
2.22	0.5849
2.23	0.5317
2.24	0.3596
2.25	0.7705
2.26	0.6819
2.27	0.6673
2.28	0.2306
2.29	0.3861
2.3	0.4788
2.31	0.562
2.32	0.8355
2.33	0.385
2.34	0.1537
2.35	0.2364
2.36	1.7898
2.37	0.4561
2.38	0.429
2.39	0.3784
2.4	0.3666
2.41	0.2771
2.42	0.7255
2.43	0.7367
2.44	0.375
2.45	0.395
2.46	0.7125
2.47	0.6752
2.48	0.7562
2.49	0.5874
2.5	0.6796
2.51	0.4026
2.52	1.3424
2.53	0.8869
2.54	0.2165
2.55	1.176
2.56	0.3747
2.57	0.5291
2.58	0.6212
2.59	0.5631
2.6	0.2647
2.61	0.7527
2.62	0.4444
2.63	0.2668
2.64	0.148
2.65	0.3335
2.66	0.3802
2.67	1.2245
2.68	0.6137
2.69	0.6339
2.7	0.3953
2.71	1.641
2.72	0.7966
2.73	0.3079
2.74	0.744
2.75	0.6046
2.76	1.0931
2.77	0.3371
2.78	0.3249
2.79	0.4266
2.8	0.7064
2.81	0.359
2.82	0.633
2.83	0.1271
2.84	0.1507
2.85	0.281
2.86	0.6233
2.87	0.5728
2.88	0.4455
2.89	0.3674
2.9	0.3065
2.91	1.3475
2.92	0.1799
2.93	0.2086
2.94	0.4905
2.95	0.1925
2.96	0.3171
2.97	0.4657
2.98	0.1995
2.99	0.5076
3	0.5912
3.01	0.3704
3.02	0.5466
3.03	0.3971
3.04	0.3668
3.05	0.5046
3.06	0.5058
3.07	1.4226
3.08	1.1854
3.09	1.1424
3.1	1.2178
3.11	2.2945
3.12	0.8187
3.13	1.2836
3.14	1.1888
3.15	1.2697
3.16	1.3363
3.17	3.2519
3.18	1.8402
3.19	0.121
3.2	0.3901
3.21	0.3708
3.22	0.7454
3.23	0.4978
3.24	0.4172
3.25	1.4833
3.26	0.7471
3.27	0.3831
3.28	0.5594
3.29	0.5423
3.3	0.8511
3.31	0.3704
3.32	0.1736
3.33	0.1693
3.34	0.2589
3.35	0.4319
3.36	0.183
3.37	0.2911
3.38	0.6829
3.39	0.9267
3.4	0.3041
3.41	0.6786
3.42	0.8053
3.43	0.4355
3.44	0.7794
3.45	1.05
3.46	0.599
3.47	0.5762
3.48	0.6623
3.49	0.6964
3.5	1.1665
3.51	0.4803
3.52	0.1807
3.53	0.764
3.54	1.1322
3.55	0.5937
3.56	0.5808
3.57	1.0925
3.58	0.3936
3.59	0.5431
3.6	0.7234
3.61	0.4882
3.62	0.6928
3.63	0.5772
3.64	0.5409
3.65	0.5563
3.66	0.6884
3.67	0.3609
3.68	0.2987
3.69	0.6219
3.7	0.56
3.71	0.4177
3.72	0.383
3.73	0.5452
3.74	0.378
3.75	0.7532
3.76	0.6938
3.77	0.2725
3.78	0.5051
3.79	1.0344
3.8	0.2267
3.81	0.3882
3.82	0.8174
3.83	0.4122
3.84	0.3367
3.85	0.4573
3.86	1.2121
3.87	0.5594
3.88	0.2856
3.89	0.5496
3.9	0.3682
3.91	0.615
3.92	0.1369
3.93	0.5233
3.94	0.4446
3.95	0.3804
3.96	0.2062
3.97	1.3373
3.98	0.71
3.99	0.7664
4	1.1828
4.01	1.1028
4.02	1.2574
4.03	0.7604
4.04	0.6404
4.05	0.7594
4.06	0.9069
4.07	1.165
4.08	1.4697
4.09	1.1029
4.1	0.9026
4.11	1.2306
4.12	1.4038
4.13	1.25
4.14	1.0338
4.15	1.1846
4.16	0.8831
4.17	0.9577
4.18	1.262
4.19	1.8526
4.2	1.1751
4.21	1.1086
4.22	1.3166
4.23	0.433
4.24	0.3372
4.25	0.3953
4.26	0.2354
4.27	0.6233
4.28	0.1126
4.29	1.2545
4.3	0.6977
4.31	0.2373
4.32	0.5933
4.33	0.3219
4.34	0.8909
4.35	0.466
4.36	0.3858
4.37	0.3645
4.38	0.3684
4.39	0.2895
4.4	0.3645
4.41	0.2856
4.42	0.4108
4.43	0.8795
4.44	0.3856
4.45	0.543
4.46	0.7625
4.47	0.2437
4.48	0.7457
4.49	0.3985
4.5	0.6609
4.51	0.2013
4.52	0.2776
4.53	0.2062
4.54	0.455
4.55	0.0507
4.56	0.6476
4.57	0.3156
4.58	0.314
4.59	0.8204
4.6	0.3086
4.61	0.9154
4.62	1.5519
4.63	0.2259
4.64	2.0808
4.65	0.5498
4.66	0.1468
4.67	0.5203
4.68	0.2667
4.69	0.2122
4.7	0.4487
4.71	0.3945
4.72	0.3251
4.73	0.3846
4.74	0.2146
4.75	0.3856
4.76	0.6933
4.77	1.1374
4.78	0.5898
4.79	0.3761
4.8	0.4017
4.81	0.3437
4.82	0.367
4.83	0.3842
4.84	0.3819
4.85	0.3241
4.86	0.6864
4.87	0.42
4.88	0.4435
4.89	0.6353
4.9	0.3335
4.91	0.5843
4.92	0.1714
4.93	0.4
4.94	0.4763
4.95	0.5282
4.96	0.5737
4.97	0.222
4.98	0.8017
4.99	0.4544
5	0.206
5.01	1.5643
5.02	1.2177
5.03	0.5734
5.04	0.3253
5.05	0.3997
5.06	0.5127
5.07	0.7981
5.08	0.7379
5.09	0.4746
5.1	1.068
5.11	0.1818
5.12	1.102
5.13	1.2278
5.14	1.1363
5.15	0.5224
5.16	0.6244
5.17	0.3645
5.18	0.5209
5.19	1.1355
5.2	0.7421
5.21	0.4002
5.22	1.3191
5.23	0.757
5.24	0.5706
5.25	0.6935
5.26	0.4785
5.27	1.3205
5.28	0.247
5.29	0.2289
5.3	0.6866
5.31	0.9041
5.32	0.8246
5.33	0.4478
5.34	0.2455
5.35	0.126
5.36	0.3049
5.37	0.3266
5.38	0.3278
5.39	1.0353
5.4	0.1681
5.41	1.1632
5.42	0.6117
5.43	1.0161
5.44	0.9952
5.45	0.3363
5.46	0.5363
5.47	0.6522
5.48	0.3968
5.49	0.4876
5.5	0.727
5.51	0.5756
5.52	0.8033
5.53	0.7107
5.54	0.4212
5.55	0.2818
5.56	0.3338
5.57	0.5065
5.58	0.5075
5.59	0.6645
5.6	0.7256
5.61	0.9941
5.62	0.4593
5.63	0.6953
5.64	0.3392
5.65	0.6347
5.66	0.7076
5.67	0.1292
5.68	0.3296
5.69	0.7001
5.7	0.6999
5.71	0.707
5.72	0.6026
5.73	1.0741
5.74	1.2413
5.75	0.975
5.76	0.5026
5.77	1.3913
5.78	1.6505
5.79	2.1772
5.8	2.3412
5.81	0.99
5.82	0.2515
5.83	1.0604
5.84	0.2336
5.85	0.2748
5.86	0.5862
5.87	0.6849
5.88	0.8756
5.89	0.3942
5.9	1.6256
5.91	0.6311
5.92	0.5085
5.93	0.9888
5.94	0.485
5.95	0.777
5.96	2.5089
5.97	2.1357
5.98	1.892
5.99	0.8837
6	0.4232
6.01	0.6331
6.02	0.7206
6.03	0.7977
6.04	0.7147
6.05	0.7783
6.06	0.2361
6.07	0.5822
6.08	0.7369
6.09	0.902
6.1	1.5125
6.11	1.6505
6.12	0.8266
6.13	0.7251
6.14	1.8467
6.15	1.648
6.16	2.8964
6.17	1.5464
6.18	0.4218
6.19	1.0002
6.2	0.2114
6.21	0.3455
6.22	0.3186
6.23	0.6104
6.24	0.4026
6.25	0.2758
6.26	0.5993
6.27	0.5029
6.28	0.3705
6.29	0.3235
6.3	0.0962
6.31	0.7094
6.32	0.5379
6.33	0.3831
6.34	0.4938
6.35	0.7299
6.36	0.1952
6.37	0.3614
6.38	0.4193
6.39	0.2318
6.4	0.4985
6.41	0.3381
6.42	0.6322
6.43	1.6225
6.44	0.2872
6.45	0.4589
6.46	0.7145
6.47	0.4015
6.48	0.6146
6.49	0.39
6.5	0.4483
6.51	0.2037
6.52	0.875
6.53	0.075
6.54	0.7477
6.55	0.7894
6.56	0.2155
6.57	0.7268
6.58	0.5758
6.59	0.5587
6.6	0.5343
6.61	1.3459
6.62	0.4605
6.63	0.614
6.64	0.0529
6.65	0.4405
6.66	0.1809
6.67	0.4637
6.68	0.3876
6.69	0.3316
6.7	0.7893
6.71	0.8518
6.72	0.3155
6.73	0.373
6.74	0.5277
6.75	0.5254
6.76	0.3355
6.77	0.5126
6.78	0.4685
6.79	1.0995
6.8	0.6918
6.81	0.4539
6.82	0.3849
6.83	0.8254
6.84	0.1319
6.85	0.0765
6.86	0.5007
6.87	0.816
6.88	0.5634
6.89	1.1876
6.9	0.1206
6.91	0.4447
6.92	0.4456
6.93	0.638
6.94	0.7673
6.95	0.9512
6.96	0.6284
6.97	1.3748
6.98	1.3975
6.99	0.5137
7	0.4347
7.01	0.4641
7.02	0.2762
7.03	0.3426
7.04	0.471
7.05	0.3653
7.06	0.3692
7.07	0.2037
7.08	0.4887
7.09	0.9295
7.1	0.5514
7.11	0.2718
7.12	0.4158
7.13	0.734
7.14	0.4923
7.15	0.4203
7.16	0.4685
7.17	0.3985
7.18	0.6663
7.19	0.5609
7.2	0.3826
7.21	0.4183
7.22	0.6129
7.23	0.2277
7.24	0.3666
7.25	0.5126
7.26	0.4371
7.27	0.6081
7.28	0.4096
7.29	0.5982
7.3	0.4108
7.31	0.3411
7.32	0.4158
7.33	1.529
7.34	0.8801
7.35	0.2155
7.36	0.1776
7.37	0.3351
7.38	0.7195
7.39	0.3441
7.4	0.2948
7.41	0.289
7.42	0.8986
7.43	0.7451
7.44	0.5096
7.45	0.1895
7.46	1.2149
7.47	1.6914
7.48	1.2139
7.49	0.6568
7.5	0.6238
7.51	1.4392
7.52	1.0194
7.53	1.503
7.54	1.3565
7.55	1.312
7.56	0.4101
7.57	1.0884
7.58	1.1089
7.59	1.1981
7.6	1.0614
7.61	1.8389
7.62	1.7163
7.63	0.9406
7.64	0.72
7.65	1.22
7.66	0.9232
7.67	1.0244
7.68	1.4084
7.69	0.8185
7.7	1.3195
7.71	0.6885
7.72	2.0494
7.73	1.0402
7.74	1.51
7.75	0.7615
7.76	1.0175
7.77	0.7478
7.78	0.5231
7.79	1.7693
7.8	1.3974
7.81	0.5964
7.82	1.1277
7.83	0.6614
7.84	1.0581
7.85	0.6671
7.86	0.1032
7.87	0.2943
7.88	0.3042
7.89	0.4046
7.9	0.9063
7.91	0.8944
7.92	0.5562
7.93	1.3493
7.94	2.466
7.95	1.0345
7.96	1.2144
7.97	1.23
7.98	1.4626
7.99	1.0359
8	1.0076
8.01	1.1516
8.02	0.7242
8.03	1.4532
8.04	1.6028
8.05	1.3404
8.06	2.0222
8.07	1.3251
8.08	0.6193
8.09	1.5381
8.1	0.7425
8.11	1.7744
8.12	1.3434
8.13	0.8013
8.14	1.2529
8.15	2.1189
8.16	1.6262
8.17	1.6543
8.18	1.5152
8.19	1.733
8.2	1.396
8.21	0.6147
8.22	0.357
8.23	0.8596
8.24	0.2705
8.25	0.4959
8.26	0.5589
8.27	0.577
8.28	0.2982
8.29	0.4558
8.3	0.5979
8.31	0.3836
8.32	0.6101
8.33	0.6464
8.34	0.4015
8.35	0.5754
8.36	0.3494
8.37	0.6855
8.38	0.5414
8.39	0.5974
8.4	0.3208
8.41	0.5601
8.42	0.3836
8.43	0.4135
8.44	0.4452
8.45	0.6038
8.46	0.3589
8.47	0.8986
8.48	0.5645
8.49	0.5208
8.5	0.5307
8.51	0.2788
8.52	0.3239
8.53	0.3911
8.54	0.2548
8.55	0.1642
8.56	0.7166
8.57	0.731
8.58	0.4105
8.59	0.3438
8.6	0.3344
8.61	0.5158
8.62	0.7144
8.63	0.4192
8.64	0.6166
8.65	0.2813
8.66	0.2889
8.67	0.3976
8.68	0.6779
8.69	0.6843
8.7	0.7055
8.71	0.6483
8.72	0.3097
8.73	0.5055
8.74	0.4395
8.75	0.4527
8.76	0.4999
8.77	0.3057
8.78	0.6093
8.79	0.4894
8.8	0.6975
8.81	0.2753
8.82	0.3704
8.83	0.6918
8.84	0.3514
8.85	0.6934
8.86	0.362
8.87	0.5197
8.88	0.5965
8.89	0.6341
8.9	1.2008
8.91	0.6195
8.92	0.5079
8.93	0.7326
8.94	0.5551
8.95	0.4952
8.96	0.2416
8.97	0.7284
8.98	0.2385
8.99	0.6833
9	0.6773
9.01	0.9803
9.02	1.4836
9.03	1.1798
9.04	0.3508
9.05	0.2893
9.06	0.7031
9.07	0.7003
9.08	0.7507
9.09	0.2395
9.1	0.5293
9.11	0.7396
9.12	0.6967
9.13	0.2478
9.14	0.2555
9.15	0.3347
9.16	0.597
9.17	0.4095
9.18	0.3536
9.19	0.7164
9.2	0.3482
9.21	0.812
9.22	0.243
9.23	0.6743
9.24	0.3306
9.25	0.4827
9.26	0.3933
9.27	0.3139
9.28	0.6405
9.29	0.9981
9.3	1.5203
9.31	1.275
9.32	1.1029
9.33	1.7533
9.34	1.8402
9.35	2.2171
9.36	1.3101
9.37	1.5749
9.38	0.1691
9.39	0.5962
9.4	0.5492
9.41	0.6062
9.42	0.4805
9.43	0.4427
9.44	0.6446
9.45	0.1544
9.46	0.3678
9.47	0.328
9.48	0.3934
9.49	0.8263
9.5	1.046
9.51	1.1887
9.52	0.7217
9.53	2.0429
9.54	1.9817
9.55	1.7969
9.56	1.5513
9.57	1.5711
9.58	0.9152
9.59	1.7514
9.6	1.8615
9.61	1.4219
9.62	2.101
9.63	2.059
9.64	1.9989
9.65	1.8881
9.66	1.48
9.67	1.4114
9.68	1.62
9.69	1.8906
9.7	1.8061
9.71	1.2467
9.72	2.0294
9.73	1.5982
9.74	1.7507
9.75	1.9589
9.76	1.9269
9.77	2.0782
9.78	2.2137
9.79	1.1937
9.8	0.208
9.81	0.8062
9.82	0.5164
9.83	0.5322
9.84	1.1373
9.85	0.6903
9.86	0.4711
9.87	1.6429
9.88	0.7042
9.89	0.4159
9.9	1.7386
9.91	1.7421
9.92	1.566
9.93	0.6763
9.94	1.8144
9.95	0.8356
9.96	1.2516
9.97	1.5621
9.98	2.0009
9.99	3.0378
10	2.1143
10.01	1.0141
10.02	1.8888
10.03	1.1514
10.04	1.5337
10.05	1.4416
10.06	0.8534
10.07	0.6895
10.08	1.1891
10.09	1.365
10.1	1.1897
10.11	1.6511
10.12	1.8268
10.13	1.2086
10.14	0.4189
10.15	0.5665
10.16	1.6983
10.17	1.6738
10.18	1.4522
10.19	1.8265
10.2	1.7549
10.21	1.5458
10.22	1.0362
10.23	1.4274
10.24	1.2337
10.25	1.9011
10.26	1.0962
10.27	1.6696
10.28	1.6148
10.29	1.1008
10.3	1.5751
10.31	0.6823
10.32	1.6454
10.33	2.1171
10.34	2.5164
10.35	2.2984
10.36	1.7298
10.37	1.2739
10.38	1.0472
10.39	0.9176
10.4	0.2542
10.41	1.1354
10.42	1.4999
10.43	1.0477
10.44	1.1558
10.45	1.4354
10.46	1.7564
10.47	1.4035
10.48	0.1841
10.49	0.5605
10.5	0.2201
10.51	0.2464
10.52	0.2848
10.53	0.6765
10.54	0.4412
10.55	0.3136
10.56	0.3906
10.57	0.5635
10.58	0.228
10.59	0.4517
10.6	0.4366
10.61	1.4097
10.62	1.1576
10.63	0.5305
10.64	0.2783
10.65	0.3763
10.66	0.2509
10.67	0.467
10.68	0.5131
10.69	0.6642
10.7	0.5986
10.71	0.5887
10.72	0.5193
10.73	1.0424
10.74	0.42
10.75	0.6189
10.76	0.3205
10.77	0.5047
10.78	0.9943
10.79	1.3122
10.8	1.0971
10.81	0.9
10.82	2.0253
10.83	1.4602
10.84	1.3544
10.85	1.1673
10.86	0.7228
10.87	0.8859
10.88	1.6212
10.89	0.9388
10.9	0.6362
10.91	0.9993
10.92	0.3789
10.93	0.3046
10.94	0.4429
10.95	1.0298
10.96	1.2137
10.97	0.4062
10.98	0.3001
10.99	0.3305
11	0.2528
11.01	0.3585
11.02	0.3552
11.03	1.3991
11.04	1.4911
11.05	1.2981
11.06	1.2796
11.07	1.4702
11.08	0.8308
11.09	1.8788
11.1	1.2399
11.11	1.7277
11.12	0.5569
11.13	0.6188
11.14	0.7704
11.15	0.8829
11.16	1.5712
11.17	2.0529
11.18	1.7363
11.19	1.6149
11.2	0.4411
11.21	1.5002
11.22	1.5267
11.23	2.4552
11.24	2.0126
11.25	1.2871
11.26	1.1701
11.27	0.9424
11.28	1.4898
11.29	0.8636
11.3	0.96
11.31	0.2767
11.32	0.6674
11.33	0.8564
11.34	1.1751
11.35	0.8663
11.36	1.306
11.37	1.338
11.38	0.9291
11.39	0.9333
11.4	1.0967
11.41	1.3648
11.42	1.299
11.43	1.7105
11.44	0.9548
11.45	1.0614
11.46	1.4402
11.47	1.6467
11.48	1.2521
11.49	0.802
11.5	1.1714
11.51	1.3369
11.52	1.2142
11.53	1.3382
11.54	0.552
11.55	1.7882
11.56	1.1405
11.57	1.7439
11.58	1.3637
11.59	1.5068
11.6	0.6214
11.61	0.6452
11.62	1.5727
11.63	0.6052
11.64	0.791
11.65	0.5326
11.66	0.5638
11.67	0.3769
11.68	0.1722
11.69	0.5137
11.7	0.6727
11.71	1.5972
11.72	1.0935
11.73	0.8636
11.74	0.5591
11.75	0.2273
11.76	0.2859
11.77	0.3467
11.78	0.6719
11.79	0.9884
11.8	0.6739
11.81	1.5046
11.82	0.5035
11.83	0.4301
11.84	0.5699
11.85	0.2781
11.86	0.3481
11.87	0.362
11.88	0.2759
11.89	1.1182
11.9	1.0529
11.91	1.2186
11.92	1.4671
11.93	0.9106
11.94	2.2532
11.95	0.6025
11.96	1.0444
11.97	1.5315
11.98	2.4424
11.99	1.7919
12	0.507
12.01	1.043
12.02	0.3077
12.03	0.9793
12.04	0.2282
12.05	0.706
12.06	0.3489
12.07	0.3919
12.08	0.7634
12.09	0.5851
12.1	0.5613
12.11	0.4308
12.12	0.1994
12.13	0.7752
12.14	0.3724
12.15	0.8961
12.16	0.5531
12.17	0.6325
12.18	0.7404
12.19	0.5414
12.2	0.7277
12.21	0.6008
12.22	0.5305
12.23	0.3668
12.24	0.3093
12.25	0.0838
12.26	0.549
12.27	0.5794
12.28	0.4859
12.29	0.4766
12.3	0.7878
12.31	0.6404
12.32	0.3985
12.33	0.8369
12.34	0.5938
12.35	0.4824
12.36	0.3682
12.37	0.424
12.38	0.5686
12.39	0.2742
12.4	0.6529
12.41	0.8736
12.42	1.1748
12.43	0.5211
12.44	0.4864
12.45	0.5005
12.46	0.5378
12.47	0.5094
12.48	0.7081
12.49	0.1773
12.5	0.6494
12.51	0.4993
12.52	0.3557
12.53	0.3911
12.54	0.6428
12.55	0.5926
12.56	0.5862
12.57	1.0106
12.58	0.8739
12.59	0.6335
12.6	0.405
12.61	0.5017
12.62	0.7127
12.63	0.7254
12.64	0.2243
12.65	0.464
12.66	0.5524
12.67	0.542
12.68	1.0903
12.69	0.3431
12.7	0.4256
12.71	0.4502
12.72	0.37
12.73	0.4273
12.74	1.3395
12.75	0.6024
12.76	1.0421
12.77	0.9954
12.78	0.5705
12.79	0.2099
12.8	0.6454
12.81	0.6281
12.82	0.1393
12.83	0.5508
12.84	0.668
12.85	0.7464
12.86	0.387
12.87	0.4858
12.88	0.6884
12.89	0.3881
12.9	0.4033
12.91	0.594
12.92	0.4842
12.93	0.3908
12.94	0.5328
12.95	0.488
12.96	0.8584
12.97	0.3261
12.98	0.4255
12.99	0.4607
13	0.6138
13.01	0.4236
13.02	0.4545
13.03	0.2127
13.04	0.3334
13.05	0.5262
13.06	0.5179
13.07	0.4513
13.08	0.2369
13.09	0.4639
13.1	0.4247
13.11	0.3884
13.12	0.5826
13.13	0.1974
13.14	0.7463
13.15	0.3565
13.16	0.9139
13.17	0.364
13.18	0.6041
13.19	0.614
13.2	0.7088
13.21	0.5826
13.22	0.2765
13.23	0.3878
13.24	0.7412
13.25	0.4641
13.26	0.336
13.27	0.2826
13.28	0.9154
13.29	0.5629
13.3	0.7122
13.31	0.792
13.32	0.7007
13.33	0.4997
13.34	0.378
13.35	1.1359
13.36	0.1809
13.37	0.5106
13.38	0.8485
13.39	0.7558
13.4	0.2698
13.41	0.489
13.42	0.5685
13.43	0.2774
13.44	0.4226
13.45	0.5423
13.46	0.4936
13.47	0.3075
13.48	0.4148
13.49	0.2949
13.5	0.2216
13.51	0.4939
13.52	0.2809
13.53	0.8462
13.54	0.6863
13.55	1.0468
13.56	0.4248
13.57	0.6141
13.58	0.6612
13.59	1.5507
13.6	0.3458
13.61	0.6374
13.62	0.3592
13.63	0.4354
13.64	0.5196
13.65	0.7043
13.66	0.3846
13.67	0.5452
13.68	0.787
13.69	0.7299
13.7	0.3267
13.71	0.5323
13.72	0.5212
13.73	0.1547
13.74	0.6791
13.75	0.4707
13.76	0.2129
13.77	0.4289
13.78	0.6892
13.79	0.7514
13.8	0.2755
13.81	0.6244
13.82	0.3496
13.83	0.6563
13.84	0.1916
13.85	0.5286
13.86	0.2128
13.87	0.3246
13.88	0.8421
13.89	0.9476
13.9	0.7101
13.91	0.3372
13.92	0.6936
13.93	0.3991
13.94	0.4781
13.95	0.44
13.96	0.9172
13.97	0.1987
13.98	0.4007
13.99	0.235
14	0.414
14.01	0.6198
14.02	0.3057
14.03	0.9599
14.04	0.7621
14.05	0.74
14.06	0.7663
14.07	0.3425
14.08	0.4931
14.09	0.8358
14.1	2.2977
14.11	2.4429
14.12	1.7987
14.13	2.8668
14.14	2.0922
14.15	0.9284
14.16	1.9174
14.17	1.1287
14.18	1.2095
14.19	1.2484
14.2	0.9564
14.21	1.8294
14.22	0.4964
14.23	1.4364
14.24	1.1999
14.25	1.8079
14.26	0.4844
14.27	0.5676
14.28	0.5162
14.29	0.6112
14.3	1.5724
14.31	2.6114
14.32	1.4026
14.33	1.5818
14.34	1.0721
14.35	2.0488
14.36	1.6761
14.37	0.5984
14.38	1.4141
14.39	1.6068
14.4	1.0112
14.41	0.7026
14.42	0.4305
14.43	0.4042
14.44	0.6232
14.45	0.5108
14.46	0.2257
14.47	0.8154
14.48	0.5714
14.49	0.94
14.5	1.6475
14.51	1.4322
14.52	2.0328
14.53	1.8411
14.54	2.1899
14.55	2.3658
14.56	2.2039
14.57	2.1897
14.58	2.1941
14.59	2.4487
14.6	2.3353
14.61	0.5083
14.62	1.3863
14.63	1.496
14.64	0.8231
14.65	1.3802
14.66	1.1642
14.67	1.3416
14.68	1.5646
14.69	1.3809
14.7	1.0876
14.71	1.8231
14.72	1.1541
14.73	0.9242
14.74	1.557
14.75	1.6903
14.76	2.5665
14.77	2.4256
14.78	2.2894
14.79	2.5794
14.8	1.6754
14.81	2.6936
14.82	0.9911
14.83	1.125
14.84	1.9636
14.85	1.1991
14.86	1.5984
14.87	0.5979
14.88	1.0276
14.89	0.1323
14.9	1.445
14.91	1.1869
14.92	1.3453
14.93	0.964
14.94	1.2833
14.95	0.3278
14.96	1.6657
14.97	2.3927
14.98	1.0726
14.99	0.8923
15	1.2049
15.01	1.5215
15.02	0.472
15.03	0.4774
15.04	0.7317
15.05	0.2541
15.06	1.4962
15.07	1.9291
15.08	1.762
15.09	1.6445
15.1	1.7321
15.11	1.0367
15.12	1.1702
15.13	0.6515
15.14	1.3584
15.15	1.8544
15.16	0.8571
15.17	0.3019
15.18	1.4416
15.19	0.979
15.2	0.9654
15.21	1.612
15.22	1.9777
15.23	1.9698
15.24	1.455
15.25	1.0996
15.26	1.6821
15.27	0.7379
15.28	1.8527
15.29	1.2537
15.3	1.1247
15.31	1.8303
15.32	1.9726
15.33	0.6242
15.34	1.408
15.35	1.4569
15.36	0.3502
15.37	0.1873
15.38	0.6456
15.39	0.2356
15.4	0.5071
15.41	0.1124
15.42	0.99
15.43	1.0204
15.44	1.3249
15.45	0.1974
15.46	1.5837
15.47	1.1828
15.48	1.6644
15.49	1.8346
15.5	2.2905
15.51	1.9601
15.52	1.7416
15.53	1.6479
15.54	1.5331
15.55	1.9362
15.56	1.2472
15.57	1.5635
15.58	1.9623
15.59	1.7276
15.6	1.4659
15.61	1.6213
15.62	1.4872
15.63	0.9187
15.64	0.3228
15.65	0.4658
15.66	0.1765
15.67	0.464
15.68	0.5297
15.69	0.5003
15.7	0.2858
15.71	0.5696
15.72	0.401
15.73	0.6081
15.74	0.4636
15.75	0.8237
15.76	0.3433
15.77	0.5146
15.78	1.0915
15.79	0.5599
15.8	0.7625
15.81	0.554
15.82	2.5619
15.83	0.9209
15.84	0.3015
15.85	0.4254
15.86	0.4546
15.87	0.4624
15.88	1.8749
15.89	1.5881
15.9	1.4689
15.91	1.1305
15.92	0.6814
15.93	1.5802
15.94	1.3942
15.95	1.5643
15.96	1.0771
15.97	0.5167
15.98	1.5783
15.99	1.5419
16	0.9041
16.01	1.728
16.02	1.2521
16.03	1.8005
16.04	0.8062
16.05	2.4104
16.06	1.6461
16.07	1.3756
16.08	1.7177
16.09	0.5947
16.1	0.5222
16.11	0.9282
16.12	0.2864
16.13	0.6886
16.14	1.5154
16.15	0.6168
16.16	0.4673
16.17	1.3649
16.18	0.6893
16.19	2.0814
16.2	0.4769
16.21	0.2054
16.22	0.6259
16.23	0.2273
16.24	0.3537
16.25	0.2825
16.26	1.2703
16.27	1.0921
16.28	1.4979
16.29	1.1469
16.3	0.5734
16.31	0.2713
16.32	0.8141
16.33	0.7084
16.34	0.7227
16.35	0.7832
16.36	1.873
16.37	2.8054
16.38	2.4231
16.39	2.2295
16.4	1.8388
16.41	1.5766
16.42	4.3898
16.43	1.5305
16.44	2.1949
16.45	1.2723
16.46	0.5541
16.47	1.1305
16.48	1.3572
16.49	1.3132
16.5	0.7261
16.51	1.8225
16.52	2.0487
16.53	2.2321
16.54	1.1636
16.55	2.3149
16.56	1.0746
16.57	1.7928
16.58	1.4944
16.59	1.9029
16.6	1.8612
16.61	1.1019
16.62	1.5912
16.63	1.589
16.64	2.1732
16.65	1.0019
16.66	1.4637
16.67	1.7343
16.68	1.5286
16.69	1.4262
16.7	1.1895
16.71	2.2119
16.72	1.2981
16.73	1.4939
16.74	1.2007
16.75	2.0652
16.76	0.9703
16.77	1.241
16.78	1.2545
16.79	1.5476
16.8	1.7916
16.81	1.8065
16.82	1.4512
16.83	1.7343
16.84	1.8387
16.85	1.5675
16.86	1.8176
16.87	1.5485
16.88	1.2823
16.89	1.9565
16.9	1.605
16.91	1.4816
16.92	1.8285
16.93	1.607
16.94	2.0361
16.95	2.0315
16.96	1.8135
16.97	1.353
16.98	2.1468
16.99	1.6965
17	2.0261
17.01	2.1946
17.02	1.9864
17.03	1.4865
17.04	1.3953
17.05	0.9402
17.06	1.7752
17.07	1.855
17.08	1.8443
17.09	2.5372
17.1	2.2732
17.11	1.7669
17.12	2.1517
17.13	1.7183
17.14	1.5967
17.15	1.601
17.16	1.2024
17.17	1.0484
17.18	1.6347
17.19	0.9333
17.2	2.1557
17.21	1.8775
17.22	0.5579
17.23	1.5818
17.24	1.8497
17.25	1.4301
17.26	1.5427
17.27	1.5129
17.28	1.7925
17.29	2.2098
17.3	1.8479
17.31	1.5836
17.32	1.3341
17.33	1.8904
17.34	1.3293
17.35	1.8907
17.36	1.1925
17.37	1.7682
17.38	1.6691
17.39	1.0678
17.4	2.1974
17.41	0.6104
17.42	0.8578
17.43	2.1336
17.44	2.2768
17.45	0.9501
17.46	0.7366
17.47	0.4786
17.48	0.6468
17.49	0.3932
17.5	0.5719
17.51	0.3271
17.52	1.0498
17.53	0.5488
17.54	0.7163
17.55	0.6444
17.56	0.6856
17.57	0.6418
17.58	0.2847
17.59	0.3056
17.6	0.8391
17.61	1.3583
17.62	1.303
17.63	1.2763
17.64	0.8569
17.65	0.4309
17.66	0.235
17.67	1.061
17.68	0.3324
17.69	0.9884
17.7	1.6643
17.71	1.654
17.72	1.3228
17.73	1.4369
17.74	1.1961
17.75	1.3596
17.76	1.9796
17.77	1.1003
17.78	1.4796
17.79	1.7171
17.8	1.208
17.81	1.1755
17.82	1.0608
17.83	1.0421
17.84	1.2201
17.85	2.6148
17.86	1.9339
17.87	1.2947
17.88	1.4336
17.89	0.7636
17.9	0.3412
17.91	0.456
17.92	1.5191
17.93	0.5281
17.94	0.2716
17.95	0.3491
17.96	0.7331
17.97	1.0403
17.98	0.708
17.99	0.6384
18	0.8404
18.01	0.4769
18.02	0.701
18.03	0.7216
18.04	0.2763
18.05	0.5382
18.06	0.4632
18.07	0.3127
18.08	0.6584
18.09	0.6949
18.1	0.6518
18.11	1.6122
18.12	1.9045
18.13	1.8305
18.14	1.6312
18.15	1.3197
18.16	1.3743
18.17	1.3523
18.18	1.4835
18.19	1.1862
18.2	1.5321
18.21	1.4171
18.22	1.7113
18.23	1.9397
18.24	1.2634
18.25	2.2948
18.26	1.3395
18.27	1.223
18.28	1.4383
18.29	1.4066
18.3	1.8649
18.31	1.5815
18.32	1.7166
18.33	1.0619
18.34	1.6323
18.35	1.1913
18.36	2.1929
18.37	1.6967
18.38	1.5977
18.39	1.1681
18.4	1.5068
18.41	1.4226
18.42	2.0585
18.43	1.2767
18.44	2.3426
18.45	2.7047
18.46	1.6674
18.47	1.7384
18.48	1.5479
18.49	1.1384
18.5	1.4417
18.51	2.1719
18.52	1.522
18.53	2.2421
18.54	1.4912
18.55	2.3448
18.56	1.4121
18.57	1.267
18.58	1.041
18.59	1.7274
18.6	1.572
18.61	1.7931
18.62	1.5938
18.63	2.1924
18.64	1.7771
18.65	2.4298
18.66	1.2672
18.67	1.228
18.68	1.1592
18.69	2.0563
18.7	2.0018
18.71	0.8073
18.72	2.2449
18.73	1.6819
18.74	1.6441
18.75	1.5197
18.76	1.0816
18.77	0.8517
18.78	0.9065
18.79	1.9906
18.8	1.154
18.81	1.8788
18.82	1.3773
18.83	1.1904
18.84	1.4452
18.85	1.5006
18.86	1.7259
18.87	1.4429
18.88	1.8764
18.89	1.5172
18.9	1.6828
18.91	1.52
18.92	1.9708
18.93	1.586
18.94	2.0072
18.95	1.4137
18.96	0.9916
18.97	1.6395
18.98	1.6861
18.99	1.5552
19	1.3342
19.01	1.2285
19.02	1.5747
19.03	1.2132
19.04	1.1851
19.05	1.5188
19.06	2.2239
19.07	1.3204
19.08	1.4259
19.09	1.4169
19.1	1.4053
19.11	0.9292
19.12	0.8527
19.13	1.0454
19.14	1.6331
19.15	1.4505
19.16	1.177
19.17	1.7555
19.18	1.3883
19.19	1.0735
19.2	1.993
19.21	1.8088
19.22	2.1246
19.23	2.4673
19.24	3.1714
19.25	1.1791
19.26	1.8929
19.27	1.7492
19.28	2.0396
19.29	0.9703
19.3	1.5786
19.31	0.9026
19.32	1.2015
19.33	1.0946
19.34	1.1149
19.35	0.6725
19.36	1.4012
19.37	1.0471
19.38	1.527
19.39	1.9907
19.4	1.6674
19.41	0.6314
19.42	1.6817
19.43	1.1776
19.44	1.155
19.45	0.2564
19.46	0.3347
19.47	0.6927
19.48	0.3399
19.49	0.7736
19.5	0.3917
19.51	0.4346
19.52	0.5006
19.53	0.4161
19.54	0.4422
19.55	0.5453
19.56	0.6735
19.57	0.7555
19.58	0.4867
19.59	0.5777
19.6	0.457
19.61	0.3642
19.62	0.361
19.63	1.181
19.64	0.5621
19.65	0.248
19.66	0.3935
19.67	0.7475
19.68	0.4267
19.69	0.204
19.7	0.5315
19.71	0.6626
19.72	0.5547
19.73	0.2314
19.74	0.5076
19.75	0.6768
19.76	0.3269
19.77	0.4514
19.78	0.588
19.79	0.6344
19.8	0.2916
19.81	0.0622
19.82	0.7857
19.83	0.6291
19.84	0.2838
19.85	0.3318
19.86	0.4634
19.87	0.8223
19.88	1.5335
19.89	1.8328
19.9	0.9638
19.91	2.1041
19.92	2.0058
19.93	1.1522
19.94	1.3034
19.95	1.3283
19.96	1.4752
19.97	1.5122
19.98	0.4795
19.99	0.404
[truncated: 3,001 more rows]

## Sheet: com_time_6_OxP_CD_GD_up
Time	Distance (A)
0.01	2.9836
0.02	3.1216
0.03	2.8495
0.04	2.7479
0.05	2.7321
0.06	2.5345
0.07	3.5072
0.08	2.8995
0.09	2.9023
0.1	2.9267
0.11	3.9203
0.12	4.2791
0.13	3.6035
0.14	2.8747
0.15	3.2371
0.16	2.6371
0.17	2.8215
0.18	2.9112
0.19	2.9876
0.2	3.2578
0.21	3.3828
0.22	3.3442
0.23	2.9029
0.24	1.5309
0.25	3.1161
0.26	2.3358
0.27	2.9829
0.28	2.8003
0.29	2.6427
0.3	3.1844
0.31	3.4047
0.32	3.0943
0.33	2.7165
0.34	2.9854
0.35	3.4743
0.36	4.0021
0.37	2.9405
0.38	3.6519
0.39	3.0015
0.4	3.8814
0.41	4.3175
0.42	3.3178
0.43	2.9564
0.44	2.5151
0.45	2.2327
0.46	2.9554
0.47	3.9619
0.48	3.221
0.49	4.1941
0.5	3.672
0.51	4.1489
0.52	2.9776
0.53	2.6336
0.54	3.2292
0.55	3.3558
0.56	3.4498
0.57	2.6523
0.58	2.3367
0.59	1.9581
0.6	3.1533
0.61	2.9513
0.62	2.7739
0.63	2.537
0.64	3.0201
0.65	3.6585
0.66	3.4732
0.67	3.1675
0.68	2.7725
0.69	2.7869
0.7	2.9071
0.71	3.2174
0.72	3.1294
0.73	2.4691
0.74	3.7752
0.75	3.1094
0.76	3.3343
0.77	1.9355
0.78	2.3747
0.79	3.1829
0.8	3.3723
0.81	2.4686
0.82	2.8173
0.83	3.2552
0.84	3.0892
0.85	2.5649
0.86	4.2898
0.87	3.1485
0.88	3.5714
0.89	3.3481
0.9	2.3065
0.91	3.1611
0.92	3.1942
0.93	3.2624
0.94	2.517
0.95	2.9953
0.96	2.6252
0.97	2.9765
0.98	3.2106
0.99	2.8008
1	2.7756
1.01	2.6129
1.02	3.2712
1.03	1.8351
1.04	2.7183
1.05	3.1888
1.06	1.1079
1.07	2.347
1.08	3.1282
1.09	2.7324
1.1	2.9343
1.11	2.5246
1.12	2.963
1.13	3.2359
1.14	3.3773
1.15	2.2806
1.16	2.9687
1.17	2.4319
1.18	3.5084
1.19	3.1657
1.2	3.0576
1.21	3.2705
1.22	2.4123
1.23	3.1781
1.24	2.5833
1.25	3.81
1.26	3.0629
1.27	4.1756
1.28	3.4584
1.29	4.0865
1.3	3.3209
1.31	3.6054
1.32	3.1283
1.33	3.1256
1.34	3.51
1.35	3.404
1.36	2.6944
1.37	2.8271
1.38	2.7337
1.39	3.0266
1.4	2.6265
1.41	3.1712
1.42	3.023
1.43	3.3219
1.44	3.6293
1.45	3.5551
1.46	2.7529
1.47	2.9543
1.48	3.1982
1.49	3.4102
1.5	3.6065
1.51	4.3139
1.52	3.5764
1.53	2.8824
1.54	3.175
1.55	3.4462
1.56	3.4359
1.57	3.0689
1.58	2.8646
1.59	3.0232
1.6	3.5685
1.61	3.5213
1.62	3.4235
1.63	3.0955
1.64	2.9497
1.65	2.7952
1.66	2.8075
1.67	2.9943
1.68	2.5504
1.69	2.1184
1.7	2.6085
1.71	3.4126
1.72	2.9438
1.73	3.3256
1.74	3.5695
1.75	3.1351
1.76	3.4728
1.77	2.9262
1.78	2.5314
1.79	3.1451
1.8	3.0303
1.81	2.9913
1.82	3.1142
1.83	2.8132
1.84	2.9503
1.85	3.3306
1.86	2.1884
1.87	1.9729
1.88	2.0697
1.89	2.1458
1.9	3.1095
1.91	3.5524
1.92	2.9353
1.93	2.6797
1.94	3.2156
1.95	3.4086
1.96	2.5615
1.97	2.9667
1.98	3.3206
1.99	2.7768
2	2.7767
2.01	2.6777
2.02	2.513
2.03	3.103
2.04	3.5434
2.05	2.6853
2.06	2.6577
2.07	1.5968
2.08	2.8554
2.09	2.5574
2.1	2.7442
2.11	3.1818
2.12	3.5372
2.13	3.2165
2.14	2.347
2.15	3.1698
2.16	3.1778
2.17	3.4314
2.18	3.1417
2.19	2.7078
2.2	3.6298
2.21	2.4764
2.22	3.1541
2.23	2.2834
2.24	2.2916
2.25	2.9966
2.26	3.3536
2.27	2.6283
2.28	3.509
2.29	2.5386
2.3	3.3172
2.31	2.4873
2.32	3.2748
2.33	1.5097
2.34	3.4154
2.35	2.2942
2.36	3.169
2.37	3.0082
2.38	2.8823
2.39	2.9151
2.4	2.8822
2.41	3.4577
2.42	3.2705
2.43	3.0291
2.44	3.0916
2.45	3.6928
2.46	3.8971
2.47	3.313
2.48	3.6474
2.49	3.5681
2.5	2.6454
2.51	2.8769
2.52	2.5464
2.53	0.7308
2.54	3.8464
2.55	3.2742
2.56	2.5203
2.57	2.6839
2.58	2.4266
2.59	3.0386
2.6	1.486
2.61	3.0219
2.62	3.4394
2.63	3.0172
2.64	2.9549
2.65	3.7408
2.66	2.8619
2.67	3.3897
2.68	3.4959
2.69	2.9972
2.7	3.0305
2.71	3.0174
2.72	3.2103
2.73	3.2164
2.74	3.0916
2.75	3.5298
2.76	3.3064
2.77	2.731
2.78	2.8545
2.79	2.7902
2.8	1.8105
2.81	2.6313
2.82	2.8036
2.83	3.0238
2.84	3.1986
2.85	2.8241
2.86	3.1091
2.87	3.477
2.88	2.9874
2.89	2.8781
2.9	3.2282
2.91	3.2836
2.92	3.4308
2.93	3.1919
2.94	2.9203
2.95	3.1375
2.96	2.9127
2.97	2.8161
2.98	3.1154
2.99	3.4277
3	3.0752
3.01	2.0037
3.02	1.3256
3.03	2.0228
3.04	1.8085
3.05	1.9469
3.06	2.0491
3.07	2.5151
3.08	3.1393
3.09	3.6592
3.1	2.3012
3.11	2.3613
3.12	3.386
3.13	3.3304
3.14	3.3312
3.15	3.8882
3.16	2.8522
3.17	3.2734
3.18	1.9593
3.19	2.8461
3.2	2.5452
3.21	3.3752
3.22	3.3263
3.23	2.8645
3.24	3.3073
3.25	3.0053
3.26	3.4455
3.27	3.3819
3.28	3.0975
3.29	3.639
3.3	1.9202
3.31	2.7003
3.32	2.1799
3.33	1.8544
3.34	2.5409
3.35	2.7591
3.36	3.4127
3.37	2.8022
3.38	2.7353
3.39	3.1988
3.4	3.2137
3.41	2.4945
3.42	3.3198
3.43	2.8222
3.44	3.6511
3.45	3.4274
3.46	2.8551
3.47	3.4385
3.48	3.2257
3.49	2.4699
3.5	1.3343
3.51	3.231
3.52	2.994
3.53	2.5633
3.54	2.8964
3.55	3.1818
3.56	3.5922
3.57	2.1205
3.58	3.0085
3.59	3.2033
3.6	2.502
3.61	3.3314
3.62	2.9758
3.63	2.334
3.64	2.9376
3.65	2.2776
3.66	1.7229
3.67	3.587
3.68	2.8801
3.69	3.7993
3.7	3.1356
3.71	3.386
3.72	3.0483
3.73	3.054
3.74	3.214
3.75	2.1531
3.76	1.2726
3.77	1.83
3.78	2.6613
3.79	2.6523
3.8	2.5383
3.81	2.4869
3.82	3.281
3.83	3.3406
3.84	3.9327
3.85	3.5037
3.86	3.2136
3.87	2.8657
3.88	2.5156
3.89	3.3066
3.9	2.5982
3.91	2.4405
3.92	2.972
3.93	3.375
3.94	3.6465
3.95	2.3819
3.96	2.7297
3.97	2.886
3.98	2.1756
3.99	3.6181
4	3.2717
4.01	2.2962
4.02	3.2179
4.03	2.8339
4.04	2.7493
4.05	3.2747
4.06	3.3089
4.07	3.5304
4.08	3.0556
4.09	2.2823
4.1	2.6105
4.11	3.4547
4.12	3.6257
4.13	3.2834
4.14	3.1385
4.15	3.4263
4.16	2.185
4.17	2.905
4.18	2.985
4.19	2.9281
4.2	2.7003
4.21	2.3326
4.22	2.8652
4.23	2.7057
4.24	2.8065
4.25	3.2675
4.26	3.0455
4.27	2.7868
4.28	2.9597
4.29	2.9015
4.3	2.7308
4.31	2.3941
4.32	1.5136
4.33	2.8897
4.34	2.3397
4.35	2.9489
4.36	3.6189
4.37	2.6731
4.38	2.6291
4.39	2.0302
4.4	1.372
4.41	3.098
4.42	3.882
4.43	2.654
4.44	2.9346
4.45	2.4204
4.46	1.922
4.47	3.1149
4.48	2.5786
4.49	3.3027
4.5	2.8752
4.51	3.1077
4.52	2.9168
4.53	3.1866
4.54	2.2838
4.55	2.4081
4.56	3.1479
4.57	2.857
4.58	3.2916
4.59	3.1748
4.6	2.7858
4.61	3.1499
4.62	2.5233
4.63	3.0206
4.64	3.4364
4.65	3.5358
4.66	1.9126
4.67	2.353
4.68	2.6435
4.69	2.7088
4.7	2.3934
4.71	2.793
4.72	1.7645
4.73	2.031
4.74	1.7988
4.75	1.3779
4.76	1.7
4.77	2.0851
4.78	1.7357
4.79	1.894
4.8	2.6251
4.81	3.0905
4.82	1.5575
4.83	2.4643
4.84	2.7241
4.85	3.0476
4.86	3.1378
4.87	2.4995
4.88	2.8542
4.89	2.8473
4.9	3.2699
4.91	2.2631
4.92	2.3482
4.93	2.6244
4.94	2.6496
4.95	3.3694
4.96	3.4572
4.97	2.2479
4.98	3.2563
4.99	2.1423
5	2.7951
5.01	2.6551
5.02	2.9599
5.03	3.5422
5.04	2.7397
5.05	3.024
5.06	3.3125
5.07	2.8236
5.08	2.9042
5.09	2.9891
5.1	2.8591
5.11	3.0213
5.12	2.8898
5.13	2.385
5.14	2.7456
5.15	2.7993
5.16	2.6114
5.17	2.9228
5.18	2.9163
5.19	3.3352
5.2	2.631
5.21	2.9129
5.22	2.398
5.23	2.5324
5.24	2.5262
5.25	2.6234
5.26	2.903
5.27	3.151
5.28	2.774
5.29	3.4986
5.3	2.7027
5.31	2.9719
5.32	2.8117
5.33	1.9122
5.34	3.1058
5.35	3.6319
5.36	3.6436
5.37	2.8257
5.38	4.4793
5.39	3.2717
5.4	3.4174
5.41	3.6155
5.42	2.9073
5.43	3.9881
5.44	2.8692
5.45	2.7347
5.46	3.2661
5.47	3.623
5.48	2.4415
5.49	2.0331
5.5	2.6412
5.51	1.4329
5.52	1.9155
5.53	2.0067
5.54	3.0055
5.55	2.6021
5.56	2.8102
5.57	2.9344
5.58	2.0463
5.59	3.4674
5.6	1.5733
5.61	2.4212
5.62	2.5278
5.63	3.049
5.64	2.1321
5.65	3.3981
5.66	3.0316
5.67	2.982
5.68	2.9572
5.69	2.7724
5.7	4.0493
5.71	3.7409
5.72	3.2039
5.73	3.2565
5.74	3.0364
5.75	2.7542
5.76	2.4598
5.77	2.6339
5.78	2.836
5.79	3.0794
5.8	2.0644
5.81	2.8985
5.82	1.7948
5.83	1.7989
5.84	3.402
5.85	2.9836
5.86	2.9962
5.87	1.9606
5.88	3.0419
5.89	3.1858
5.9	2.6311
5.91	2.9687
5.92	3.3497
5.93	1.0315
5.94	2.9473
5.95	3.5266
5.96	3.2127
5.97	2.6863
5.98	3.1994
5.99	3.3957
6	2.8145
6.01	2.6822
6.02	2.8964
6.03	2.2688
6.04	2.9045
6.05	3.9175
6.06	2.964
6.07	2.9286
6.08	2.8073
6.09	2.5581
6.1	3.4692
6.11	3.4586
6.12	3.2998
6.13	3.1209
6.14	4.0076
6.15	3.2708
6.16	2.8651
6.17	2.8834
6.18	2.3441
6.19	3.0467
6.2	1.6954
6.21	3.5609
6.22	3.1776
6.23	2.6195
6.24	2.8869
6.25	3.1776
6.26	3.0796
6.27	3.1579
6.28	3.3217
6.29	3.7484
6.3	2.6912
6.31	2.294
6.32	4.3535
6.33	3.263
6.34	2.8449
6.35	2.6519
6.36	2.4788
6.37	3.2083
6.38	2.4834
6.39	2.7705
6.4	3.5229
6.41	3.48
6.42	2.5963
6.43	3.0829
6.44	2.0306
6.45	3.3403
6.46	2.8701
6.47	3.3539
6.48	3.4321
6.49	3.1896
6.5	3.3446
6.51	2.4893
6.52	3.1597
6.53	3.3515
6.54	2.3884
6.55	3.2867
6.56	4.0039
6.57	2.4919
6.58	2.7791
6.59	2.7483
6.6	2.5437
6.61	2.4078
6.62	3.5592
6.63	2.9322
6.64	2.5292
6.65	3.6413
6.66	2.7921
6.67	3.8991
6.68	2.4862
6.69	2.1256
6.7	2.7981
6.71	2.5738
6.72	2.4545
6.73	2.805
6.74	1.0804
6.75	0.9135
6.76	1.646
6.77	2.7813
6.78	2.7339
6.79	3.4389
6.8	3.0393
6.81	3.4016
6.82	3.0606
6.83	3.2231
6.84	4.339
6.85	3.6425
6.86	3.7738
6.87	3.364
6.88	3.9186
6.89	3.658
6.9	3.5646
6.91	3.4813
6.92	3.4876
6.93	3.1081
6.94	3.2658
6.95	2.8108
6.96	1.9213
6.97	3.0748
6.98	2.5652
6.99	3.8526
7	3.1373
7.01	0.9503
7.02	2.2554
7.03	2.4564
7.04	2.8607
7.05	1.7745
7.06	1.6304
7.07	2.5463
7.08	2.6004
7.09	2.7951
7.1	2.8242
7.11	2.4616
7.12	3.4476
7.13	2.0394
7.14	2.465
7.15	2.7607
7.16	2.6103
7.17	2.0466
7.18	2.5113
7.19	2.6803
7.2	2.1739
7.21	2.8801
7.22	2.0045
7.23	3.1028
7.24	2.4563
7.25	3.6263
7.26	4.174
7.27	3.0201
7.28	2.8616
7.29	2.9995
7.3	2.6565
7.31	2.78
7.32	2.4346
7.33	3.1608
7.34	2.0603
7.35	1.7535
7.36	2.4751
7.37	1.7714
7.38	1.9997
7.39	2.7147
7.4	3.3924
7.41	3.4251
7.42	3.4241
7.43	2.4755
7.44	2.3955
7.45	3.3548
7.46	2.6832
7.47	2.5141
7.48	3.0452
7.49	1.7601
7.5	2.758
7.51	4.2151
7.52	2.8514
7.53	3.2245
7.54	2.7115
7.55	2.7678
7.56	2.4503
7.57	2.9669
7.58	2.914
7.59	2.7803
7.6	1.904
7.61	2.0779
7.62	3.0479
7.63	3.2724
7.64	2.0223
7.65	3.4094
7.66	1.6994
7.67	3.0446
7.68	2.6196
7.69	3.1095
7.7	1.7336
7.71	2.0583
7.72	2.1617
7.73	3.6989
7.74	2.3505
7.75	3.2863
7.76	2.2274
7.77	2.2666
7.78	1.8236
7.79	2.114
7.8	3.1952
7.81	3.4766
7.82	2.0242
7.83	2.8308
7.84	2.2559
7.85	3.3251
7.86	3.8035
7.87	3.3572
7.88	2.7865
7.89	3.0231
7.9	2.5382
7.91	3.2223
7.92	2.636
7.93	3.2357
7.94	2.3188
7.95	2.8285
7.96	3.3838
7.97	2.9518
7.98	3.0963
7.99	3.1295
8	2.0896
8.01	2.2756
8.02	2.9783
8.03	3.062
8.04	3.2792
8.05	3.4567
8.06	3.7929
8.07	3.2188
8.08	3.3905
8.09	2.992
8.1	3.2451
8.11	2.411
8.12	2.455
8.13	2.8224
8.14	2.6302
8.15	2.517
8.16	3.1018
8.17	2.7213
8.18	1.718
8.19	2.455
8.2	3.6557
8.21	2.5334
8.22	3.1634
8.23	2.8205
8.24	2.9716
8.25	3.5753
8.26	2.8295
8.27	3.0541
8.28	2.2766
8.29	2.787
8.3	3.0447
8.31	3.6492
8.32	2.5971
8.33	2.7108
8.34	3.0953
8.35	3.2786
8.36	2.9832
8.37	3.2791
8.38	2.7266
8.39	2.3073
8.4	2.0032
8.41	2.8965
8.42	2.9347
8.43	3.0801
8.44	2.9158
8.45	2.3653
8.46	3.5232
8.47	2.41
8.48	1.4966
8.49	2.578
8.5	2.6351
8.51	3.7408
8.52	2.5119
8.53	3.468
8.54	2.9217
8.55	2.512
8.56	2.3957
8.57	2.1079
8.58	3.2013
8.59	4.087
8.6	3.0536
8.61	3.5864
8.62	3.6051
8.63	4.2325
8.64	2.6186
8.65	3.2445
8.66	3.4157
8.67	4.0653
8.68	1.5411
8.69	3.061
8.7	2.5546
8.71	3.2723
8.72	3.6189
8.73	3.0365
8.74	3.7594
8.75	1.626
8.76	3.7604
8.77	3.0182
8.78	2.5268
8.79	2.5692
8.8	1.7642
8.81	3.2801
8.82	3.2504
8.83	3.2077
8.84	3.4176
8.85	2.8799
8.86	0.9718
8.87	1.2094
8.88	1.4943
8.89	2.5743
8.9	2.2389
8.91	1.6778
8.92	2.4593
8.93	2.7308
8.94	2.876
8.95	3.6029
8.96	3.0577
8.97	3.2854
8.98	2.9125
8.99	2.87
9	3.2773
9.01	3.2442
9.02	2.5544
9.03	3.2558
9.04	2.4919
9.05	1.4153
9.06	2.8685
9.07	2.9449
9.08	1.8209
9.09	1.6621
9.1	1.5942
9.11	2.8309
9.12	2.3396
9.13	3.3106
9.14	3.9433
9.15	3.2555
9.16	2.6347
9.17	1.3717
9.18	1.8574
9.19	3.2092
9.2	3.0219
9.21	2.9392
9.22	2.7488
9.23	3.241
9.24	3.6456
9.25	2.9596
9.26	3.0309
9.27	3.2305
9.28	2.6359
9.29	3.0309
9.3	2.5502
9.31	2.0896
9.32	2.8168
9.33	3.0731
9.34	2.555
9.35	2.5467
9.36	3.2417
9.37	3.0217
9.38	3.0586
9.39	2.2015
9.4	0.8681
9.41	1.1758
9.42	2.5242
9.43	2.2745
9.44	2.3199
9.45	3.5348
9.46	3.0229
9.47	1.7486
9.48	2.5268
9.49	2.1275
9.5	2.6909
9.51	3.8503
9.52	3.5223
9.53	2.3902
9.54	3.2729
9.55	2.5322
9.56	2.5755
9.57	2.9608
9.58	3.4258
9.59	2.422
9.6	3.0852
9.61	2.2329
9.62	3.139
9.63	3.6175
9.64	2.242
9.65	2.2589
9.66	2.8265
9.67	2.9419
9.68	1.5816
9.69	1.6896
9.7	2.7233
9.71	2.8325
9.72	2.8481
9.73	2.6197
9.74	2.552
9.75	2.9548
9.76	2.7236
9.77	2.7087
9.78	2.896
9.79	3.0576
9.8	3.7739
9.81	3.2681
9.82	3.6431
9.83	3.3196
9.84	3.6456
9.85	3.5969
9.86	1.2276
9.87	2.143
9.88	3.0947
9.89	3.3997
9.9	3.1684
9.91	2.3404
9.92	2.0082
9.93	2.271
9.94	2.0164
9.95	1.9036
9.96	1.8001
9.97	1.6657
9.98	1.7723
9.99	3.0323
10	2.8129
10.01	3.0733
10.02	3.0108
10.03	2.5886
10.04	3.0078
10.05	2.9227
10.06	3.2007
10.07	3.296
10.08	1.6487
10.09	2.7408
10.1	3.1898
10.11	2.729
10.12	2.5811
10.13	1.0648
10.14	1.3169
10.15	0.9874
10.16	1.3896
10.17	1.129
10.18	1.2635
10.19	0.9127
10.2	2.4909
10.21	1.8922
10.22	2.2731
10.23	0.8994
10.24	2.3675
10.25	3.2372
10.26	2.6843
10.27	2.6908
10.28	3.0039
10.29	3.4383
10.3	3.3801
10.31	3.0544
10.32	2.4891
10.33	1.9162
10.34	3.4417
10.35	1.4784
10.36	2.8441
10.37	3.1376
10.38	3.1411
10.39	3.3035
10.4	3.6696
10.41	3.1646
10.42	3.4089
10.43	2.8923
10.44	3.3682
10.45	2.8719
10.46	2.6163
10.47	2.8164
10.48	3.5397
10.49	2.2063
10.5	2.7271
10.51	2.7074
10.52	2.1991
10.53	1.9942
10.54	2.3032
10.55	2.4699
10.56	2.4761
10.57	2.9518
10.58	2.4269
10.59	1.7557
10.6	3.1362
10.61	2.9389
10.62	2.7728
10.63	4.1777
10.64	2.9657
10.65	2.7383
10.66	3.0188
10.67	3.1462
10.68	3.2243
10.69	2.8762
10.7	2.9678
10.71	2.5779
10.72	2.7896
10.73	3.5596
10.74	3.0102
10.75	2.0518
10.76	2.2207
10.77	2.7111
10.78	3.3499
10.79	2.5832
10.8	2.6336
10.81	3.2601
10.82	3.0778
10.83	3.5012
10.84	2.8118
10.85	2.5798
10.86	1.5064
10.87	0.7356
10.88	1.4382
10.89	1.7078
10.9	0.7444
10.91	0.5525
10.92	1.4191
10.93	3.1121
10.94	3.4279
10.95	3.7599
10.96	2.617
10.97	2.6028
10.98	2.8763
10.99	3.4111
11	2.9779
11.01	3.4781
11.02	2.9177
11.03	3.4295
11.04	3.4576
11.05	2.4247
11.06	3.2028
11.07	2.7122
11.08	3.6715
11.09	2.8165
11.1	1.9828
11.11	2.9936
11.12	2.3244
11.13	2.7481
11.14	3.1504
11.15	3.7165
11.16	2.7747
11.17	3.152
11.18	2.2213
11.19	2.9983
11.2	2.6857
11.21	2.9965
11.22	2.3052
11.23	2.3618
11.24	2.0704
11.25	3.4125
11.26	3.5647
11.27	2.4349
11.28	1.8726
11.29	2.3985
11.3	3.2192
11.31	2.7339
11.32	2.7417
11.33	2.99
11.34	3.0447
11.35	2.7687
11.36	3.0443
11.37	3.3067
11.38	1.74
11.39	2.6932
11.4	3.6411
11.41	2.5572
11.42	2.4388
11.43	2.2273
11.44	2.8871
11.45	2.5935
11.46	1.4272
11.47	1.4024
11.48	2.5441
11.49	2.7985
11.5	3.42
11.51	2.5276
11.52	2.8595
11.53	3.5676
11.54	3.6147
11.55	3.8139
11.56	3.0509
11.57	3.5306
11.58	3.2097
11.59	3.8788
11.6	2.9349
11.61	2.7842
11.62	3.183
11.63	3.6481
11.64	3.3257
11.65	3.0742
11.66	2.168
11.67	1.5529
11.68	3.1654
11.69	2.8764
11.7	2.7618
11.71	1.4811
11.72	2.8125
11.73	3.0796
11.74	2.4385
11.75	3.0284
11.76	3.0044
11.77	3.2739
11.78	1.4999
11.79	3.1026
11.8	3.6712
11.81	3.1895
11.82	3.0165
11.83	1.1935
11.84	1.4605
11.85	2.5866
11.86	2.7751
11.87	3.0042
11.88	2.0667
11.89	4.2243
11.9	3.0174
11.91	2.61
11.92	3.2397
11.93	3.0272
11.94	2.4356
11.95	2.9785
11.96	3.5655
11.97	3.8271
11.98	3.0108
11.99	3.6336
12	2.9639
12.01	3.5319
12.02	3.4436
12.03	3.1427
12.04	2.955
12.05	2.572
12.06	3.909
12.07	3.8575
12.08	3.6421
12.09	3.4603
12.1	2.9123
12.11	3.2663
12.12	2.9822
12.13	3.1664
12.14	3.3188
12.15	2.8656
12.16	3.0818
12.17	3.4467
12.18	2.9485
12.19	2.7439
12.2	2.452
12.21	3.5012
12.22	2.7601
12.23	2.1513
12.24	2.7235
12.25	2.7014
12.26	2.3971
12.27	2.207
12.28	1.5911
12.29	2.6444
12.3	2.9102
12.31	2.3359
12.32	3.1572
12.33	3.2072
12.34	2.7379
12.35	2.7484
12.36	2.693
12.37	3.2877
12.38	2.45
12.39	3.2625
12.4	3.4279
12.41	3.0662
12.42	2.8666
12.43	3.3156
12.44	3.0617
12.45	3.3541
12.46	2.7849
12.47	2.797
12.48	3.0828
12.49	3.0714
12.5	2.8283
12.51	3.3093
12.52	3.1746
12.53	2.9266
12.54	3.2947
12.55	2.9169
12.56	2.244
12.57	2.8998
12.58	2.9166
12.59	3.2599
12.6	3.3263
12.61	2.8568
12.62	2.8197
12.63	3.0791
12.64	3.4801
12.65	2.3855
12.66	3.1631
12.67	2.991
12.68	3.479
12.69	3.2468
12.7	3.1824
12.71	2.8568
12.72	2.7379
12.73	2.4214
12.74	2.5023
12.75	3.0585
12.76	3.3679
12.77	3.2225
12.78	2.4517
12.79	1.3872
12.8	1.1912
12.81	0.9097
12.82	1.9457
12.83	0.3338
12.84	0.4653
12.85	0.8635
12.86	0.4358
12.87	1.4062
12.88	1.0005
12.89	1.2992
12.9	2.9419
12.91	2.9548
12.92	3.215
12.93	2.1962
12.94	2.8099
12.95	2.7735
12.96	3.8603
12.97	3.0472
12.98	3.0552
12.99	2.3081
13	2.1656
13.01	2.6766
13.02	2.8233
13.03	3.1808
13.04	2.9433
13.05	3.7513
13.06	3.1168
13.07	3.572
13.08	3.3366
13.09	2.9585
13.1	3.0741
13.11	3.1205
13.12	3.5446
13.13	2.7805
13.14	3.3395
13.15	3.6826
13.16	3.3933
13.17	3.4765
13.18	3.4676
13.19	2.8584
13.2	2.8704
13.21	3.6981
13.22	2.7863
13.23	3.014
13.24	3.3798
13.25	3.4884
13.26	3.3744
13.27	3.6303
13.28	3.3387
13.29	2.9259
13.3	3.1005
13.31	2.5297
13.32	2.9292
13.33	3.2853
13.34	2.7341
13.35	3.1887
13.36	2.8343
13.37	3.3507
13.38	3.5429
13.39	2.6104
13.4	3.2595
13.41	3.6497
13.42	3.5999
13.43	3.5753
13.44	3.7631
13.45	3.8561
13.46	3.6328
13.47	3.7178
13.48	3.249
13.49	2.8844
13.5	1.9555
13.51	2.803
13.52	1.0206
13.53	1.1827
13.54	1.668
13.55	1.9069
13.56	1.4554
13.57	1.4465
13.58	2.5511
13.59	2.5566
13.6	3.1438
13.61	3.3262
13.62	3.205
13.63	2.5737
13.64	3.2836
13.65	2.8541
13.66	4.0458
13.67	4.2142
13.68	4.0228
13.69	2.7146
13.7	3.9603
13.71	2.8749
13.72	3.6842
13.73	2.8418
13.74	3.3213
13.75	3.7685
13.76	3.3026
13.77	3.618
13.78	3.3174
13.79	2.6724
13.8	2.8583
13.81	2.5817
13.82	2.1728
13.83	4.2687
13.84	3.052
13.85	2.1688
13.86	3.1743
13.87	2.6823
13.88	2.8336
13.89	2.8654
13.9	3.1287
13.91	3.0089
13.92	2.9564
13.93	2.7047
13.94	3.9851
13.95	3.3839
13.96	2.753
13.97	2.5555
13.98	2.5791
13.99	2.8759
14	2.8058
14.01	3.0349
14.02	3.6536
14.03	3.4028
14.04	2.5593
14.05	2.6441
14.06	3.0023
14.07	2.0779
14.08	3.7861
14.09	2.5667
14.1	3.1237
14.11	3.1544
14.12	3.7509
14.13	3.2529
14.14	3.1837
14.15	1.3905
14.16	2.1871
14.17	1.4433
14.18	3.7602
14.19	2.4936
14.2	2.7061
14.21	2.9179
14.22	2.8551
14.23	2.7816
14.24	3.252
14.25	3.3116
14.26	2.2357
14.27	4.2457
14.28	3.3892
14.29	3.6475
14.3	3.2709
14.31	3.0358
14.32	2.9868
14.33	2.8842
14.34	3.0527
14.35	2.9214
14.36	2.6166
14.37	2.196
14.38	3.7168
14.39	2.824
14.4	2.6697
14.41	3.5209
14.42	2.3295
14.43	2.9758
14.44	2.954
14.45	3.5355
14.46	3.6055
14.47	3.3729
14.48	1.5819
14.49	1.9993
14.5	3.7132
14.51	2.1836
14.52	1.8485
14.53	2.1762
14.54	2.9108
14.55	2.9152
14.56	3.0537
14.57	2.9968
14.58	3.2181
14.59	2.5336
14.6	3.2523
14.61	3.0984
14.62	3.529
14.63	3.3313
14.64	2.6124
14.65	3.1791
14.66	3.517
14.67	3.6308
14.68	3.144
14.69	3.2255
14.7	3.0349
14.71	1.6754
14.72	3.1795
14.73	3.1766
14.74	2.7227
14.75	2.2059
14.76	3.1342
14.77	3.4128
14.78	2.6758
14.79	2.9753
14.8	3.6878
14.81	0.5404
14.82	0.6808
14.83	0.5793
14.84	0.8521
14.85	0.5783
14.86	3.0436
14.87	2.6238
14.88	3.2853
14.89	3.1278
14.9	2.9367
14.91	2.9762
14.92	2.0945
14.93	2.7547
14.94	3.0001
14.95	2.8583
14.96	2.7098
14.97	3.3644
14.98	3.6951
14.99	3.2463
15	3.3826
15.01	2.82
15.02	2.9931
15.03	2.8426
15.04	3.1529
15.05	2.2366
15.06	2.3921
15.07	2.7642
15.08	2.4047
15.09	3.5708
15.1	2.9558
15.11	3.3083
15.12	2.4894
15.13	3.4356
15.14	2.6053
15.15	3.2248
15.16	3.018
15.17	3.092
15.18	4.0377
15.19	3.9842
15.2	2.779
15.21	3.6871
15.22	2.633
15.23	0.9269
15.24	1.2858
15.25	1.7409
15.26	1.8176
15.27	2.3606
15.28	1.949
15.29	1.5783
15.3	3.2088
15.31	2.7368
15.32	1.4907
15.33	1.436
15.34	0.8893
15.35	1.7405
15.36	2.2982
15.37	3.0386
15.38	2.8346
15.39	2.3015
15.4	2.8884
15.41	2.5329
15.42	3.1916
15.43	2.8896
15.44	2.3777
15.45	3.6736
15.46	3.6371
15.47	3.6772
15.48	2.5744
15.49	2.9118
15.5	3.3004
15.51	3.0999
15.52	3.8346
15.53	3.3203
15.54	3.4724
15.55	3.6268
15.56	3.0454
15.57	2.6931
15.58	3.2617
15.59	3.0678
15.6	3.2616
15.61	3.7942
15.62	2.9132
15.63	2.1598
15.64	2.6829
15.65	3.6169
15.66	2.5417
15.67	3.8232
15.68	2.343
15.69	1.8657
15.7	3.7549
15.71	2.532
15.72	2.7529
15.73	3.4596
15.74	2.399
15.75	3.0789
15.76	2.8693
15.77	3.4879
15.78	2.9511
15.79	2.5442
15.8	2.8248
15.81	2.6317
15.82	2.7266
15.83	0.3337
15.84	1.7707
15.85	2.1253
15.86	2.8865
15.87	2.2318
15.88	3.3909
15.89	2.9183
15.9	3.2279
15.91	2.2417
15.92	3.248
15.93	2.4248
15.94	2.7899
15.95	2.9889
15.96	3.3947
15.97	3.5289
15.98	3.7125
15.99	3.1409
16	3.2165
16.01	3.3477
16.02	3.0828
16.03	2.6544
16.04	1.4931
16.05	2.9112
16.06	2.6699
16.07	2.726
16.08	3.2273
16.09	2.837
16.1	2.5919
16.11	2.7968
16.12	2.7008
16.13	2.6249
16.14	2.9073
16.15	3.7844
16.16	3.8624
16.17	2.986
16.18	3.4494
16.19	3.7997
16.2	3.7786
16.21	3.2201
16.22	2.0113
16.23	2.5046
16.24	2.7128
16.25	3.2204
16.26	3.0446
16.27	3.5106
16.28	3.4165
16.29	2.9349
16.3	2.9575
16.31	2.7708
16.32	3.0389
16.33	3.44
16.34	3.1648
16.35	1.8071
16.36	0.6837
16.37	1.238
16.38	3.2223
16.39	3.4006
16.4	3.2921
16.41	2.7775
16.42	3.3143
16.43	3.5345
16.44	2.5822
16.45	1.7003
16.46	2.7298
16.47	3.1311
16.48	3.7845
16.49	3.9496
16.5	2.6019
16.51	2.8238
16.52	3.3768
16.53	3.3112
16.54	3.114
16.55	3.5738
16.56	1.3376
16.57	1.2543
16.58	1.9158
16.59	2.2682
16.6	2.1705
16.61	2.0522
16.62	2.6792
16.63	2.99
16.64	1.8115
16.65	1.4346
16.66	2.533
16.67	1.6072
16.68	2.6016
16.69	3.4776
16.7	2.8488
16.71	3.1183
16.72	3.1122
16.73	2.6119
16.74	2.4979
16.75	2.0786
16.76	3.0112
16.77	3.0937
16.78	2.8222
16.79	4.1323
16.8	4.324
16.81	3.9995
16.82	3.2906
16.83	1.9893
16.84	3.0263
16.85	2.7421
16.86	1.7264
16.87	1.7241
16.88	2.8249
16.89	2.393
16.9	2.8315
16.91	2.0744
16.92	2.7094
16.93	2.1118
16.94	1.9022
16.95	1.8721
16.96	1.8608
16.97	3.5378
16.98	3.0553
16.99	2.5723
17	2.8201
17.01	2.221
17.02	1.8273
17.03	2.1559
17.04	3.0057
17.05	2.4443
17.06	3.0824
17.07	3.6897
17.08	3.07
17.09	2.687
17.1	3.2346
17.11	2.5191
17.12	2.4472
17.13	3.0359
17.14	2.8429
17.15	3.1124
17.16	1.4472
17.17	0.1909
17.18	0.7715
17.19	1.8506
17.2	0.8337
17.21	3.1796
17.22	2.5498
17.23	3.3246
17.24	1.9898
17.25	1.5756
17.26	2.2183
17.27	2.6686
17.28	3.4879
17.29	2.1387
17.3	3.2272
17.31	3.0122
17.32	2.4336
17.33	2.8214
17.34	2.7226
17.35	3.3453
17.36	2.2109
17.37	3.2087
17.38	2.8529
17.39	2.655
17.4	2.7201
17.41	3.4257
17.42	3.5599
17.43	3.1723
17.44	2.69
17.45	2.9145
17.46	2.4646
17.47	3.4528
17.48	3.037
17.49	4.02
17.5	3.1864
17.51	3.387
17.52	2.4234
17.53	3.0902
17.54	3.0048
17.55	3.3445
17.56	3.1154
17.57	3.3937
17.58	3.6937
17.59	2.6325
17.6	3.0208
17.61	3.0667
17.62	2.5078
17.63	3.1956
17.64	3.4343
17.65	2.7854
17.66	3.4318
17.67	3.0699
17.68	3.6631
17.69	2.3227
17.7	2.8692
17.71	3.2654
17.72	2.8452
17.73	2.7979
17.74	3.4582
17.75	3.3514
17.76	3.6274
17.77	2.9957
17.78	3.4851
17.79	2.7104
17.8	3.2615
17.81	2.9286
17.82	2.4171
17.83	3.1156
17.84	2.1618
17.85	3.4015
17.86	3.2007
17.87	3.2385
17.88	3.2164
17.89	3.2701
17.9	3.0329
17.91	2.6573
17.92	2.9129
17.93	3.0466
17.94	2.8549
17.95	3.5353
17.96	3.0822
17.97	3.1044
17.98	2.5059
17.99	2.9782
18	2.5604
18.01	3.0171
18.02	3.3491
18.03	2.9028
18.04	3.6367
18.05	3.3123
18.06	2.7168
18.07	3.2045
18.08	2.7664
18.09	3.021
18.1	3.3385
18.11	2.5852
18.12	2.3947
18.13	2.2537
18.14	2.8949
18.15	3.322
18.16	2.7196
18.17	3.2642
18.18	2.4459
18.19	3.1496
18.2	2.3619
18.21	1.7938
18.22	3.0211
18.23	2.1536
18.24	2.6941
18.25	3.4493
18.26	3.3538
18.27	2.8572
18.28	2.891
18.29	0.5042
18.3	1.6652
18.31	2.6288
18.32	3.3473
18.33	2.9377
18.34	2.8005
18.35	3.1045
18.36	2.4909
18.37	3.3741
18.38	2.9594
18.39	3.6548
18.4	2.9043
18.41	2.8643
18.42	2.6388
18.43	1.9288
18.44	1.5823
18.45	1.6795
18.46	2.3622
18.47	2.9283
18.48	2.7338
18.49	2.7013
18.5	3.1289
18.51	2.3386
18.52	2.9353
18.53	2.5166
18.54	1.7324
18.55	2.9513
18.56	3.1269
18.57	3.3796
18.58	2.288
18.59	3.0051
18.6	2.2806
18.61	1.4494
18.62	0.9724
18.63	0.6511
18.64	1.4595
18.65	2.0082
18.66	3.3026
18.67	2.7057
18.68	2.9553
18.69	2.4668
18.7	1.5713
18.71	2.6991
18.72	2.7043
18.73	3.1002
18.74	1.6678
18.75	2.3495
18.76	2.7682
18.77	2.6814
18.78	3.6998
18.79	2.9255
18.8	2.6724
18.81	1.7256
18.82	3.2949
18.83	2.4719
18.84	2.8638
18.85	3.3283
18.86	3.0415
18.87	2.4596
18.88	3.3559
18.89	3.817
18.9	2.8792
18.91	2.3523
18.92	2.6622
18.93	2.8671
18.94	2.4757
18.95	2.8247
18.96	2.9022
18.97	2.9357
18.98	2.4451
18.99	3.3301
19	2.5024
19.01	3.2752
19.02	2.2948
19.03	3.2682
19.04	3.6629
19.05	2.9216
19.06	2.9267
19.07	3.0633
19.08	3.3007
19.09	2.455
19.1	3.2275
19.11	3.153
19.12	2.9669
19.13	3.0914
19.14	3.3225
19.15	2.4864
19.16	2.8967
19.17	2.9562
19.18	3.0888
19.19	2.463
19.2	2.8123
19.21	3.401
19.22	3.7385
19.23	2.3561
19.24	2.7095
19.25	2.059
19.26	2.5966
19.27	1.2814
19.28	1.2561
19.29	2.1278
19.3	3.1606
19.31	3.344
19.32	2.0633
19.33	1.928
19.34	2.6347
19.35	2.0886
19.36	3.3064
19.37	2.9595
19.38	2.6252
19.39	2.9522
19.4	3.3565
19.41	1.5899
19.42	1.4203
19.43	2.4697
19.44	2.8408
19.45	2.5692
19.46	3.2295
19.47	2.7033
19.48	3.2015
19.49	3.329
19.5	2.9695
19.51	3.0815
19.52	2.9058
19.53	3.1758
19.54	2.3977
19.55	2.3938
19.56	3.1507
19.57	3.6212
19.58	3.2433
19.59	3.201
19.6	3.3479
19.61	3.2868
19.62	3.1662
19.63	3.1146
19.64	3.2599
19.65	2.9836
19.66	2.8375
19.67	3.8355
19.68	2.7719
19.69	2.9686
19.7	3.2684
19.71	2.5007
19.72	2.4851
19.73	2.6541
19.74	3.0332
19.75	3.3418
19.76	2.9412
19.77	2.9876
19.78	2.8804
19.79	2.895
19.8	2.9178
19.81	3.0908
19.82	3.1893
19.83	3.016
19.84	3.3062
19.85	3.3713
19.86	2.6115
19.87	3.0619
19.88	4.2491
19.89	3.4671
19.9	2.7517
19.91	2.1075
19.92	1.8149
19.93	2.8302
19.94	3.285
19.95	3.5373
19.96	2.9863
19.97	4.7609
19.98	3.0913
19.99	2.9967
[truncated: 3,001 more rows]

## Sheet: com_time_acd_vx_down
Time	Distance (A)
0.01	1.9625
0.02	1.8441
0.03	1.6037
0.04	1.6584
0.05	1.7353
0.06	1.5161
0.07	2.1885
0.08	2.0612
0.09	2.1268
0.1	1.8783
0.11	1.9048
0.12	1.8156
0.13	1.8765
0.14	1.7784
0.15	2.0932
0.16	1.7703
0.17	2.0825
0.18	1.9076
0.19	1.7596
0.2	1.8545
0.21	1.7853
0.22	1.6552
0.23	1.8199
0.24	1.7135
0.25	1.8779
0.26	2.0363
0.27	1.8947
0.28	1.9073
0.29	2.235
0.3	1.9383
0.31	2.0492
0.32	2.225
0.33	1.8211
0.34	1.9931
0.35	2.2176
0.36	1.6765
0.37	2.0918
0.38	2.3825
0.39	1.9653
0.4	1.8465
0.41	1.9315
0.42	1.9912
0.43	1.9531
0.44	1.9423
0.45	2.24
0.46	2.0018
0.47	1.7116
0.48	2.1178
0.49	2.4932
0.5	1.8763
0.51	1.9314
0.52	2.0358
0.53	2.4375
0.54	4.8999
0.55	5.1845
0.56	5.0644
0.57	4.8653
0.58	5.2736
0.59	4.9363
0.6	5.4318
0.61	5.7413
0.62	4.9827
0.63	5.1028
0.64	4.9455
0.65	4.8269
0.66	4.5707
0.67	4.9238
0.68	4.8863
0.69	4.6299
0.7	5.2395
0.71	5.2756
0.72	4.74
0.73	5.9169
0.74	5.2738
0.75	5.7572
0.76	4.856
0.77	5.0099
0.78	4.6819
0.79	5.049
0.8	4.7514
0.81	4.7824
0.82	4.6545
0.83	5.0183
0.84	5.0768
0.85	5.4741
0.86	5.1607
0.87	5.5773
0.88	4.5807
0.89	4.2583
0.9	5.2286
0.91	5.137
0.92	5.694
0.93	5.3218
0.94	5.5011
0.95	5.3469
0.96	5.4143
0.97	4.9566
0.98	4.6906
0.99	4.8767
1	5.4149
1.01	4.4727
1.02	5.0079
1.03	5.1525
1.04	4.9047
1.05	5.0119
1.06	5.8685
1.07	4.5794
1.08	4.7953
1.09	5.0207
1.1	4.923
1.11	4.6177
1.12	4.9401
1.13	5.0581
1.14	4.7556
1.15	4.5364
1.16	4.503
1.17	4.8559
1.18	4.6804
1.19	4.4421
1.2	4.8039
1.21	4.7918
1.22	4.7653
1.23	4.953
1.24	4.92
1.25	4.7244
1.26	4.7933
1.27	4.6251
1.28	4.3824
1.29	4.7341
1.3	4.8365
1.31	4.6958
1.32	5.283
1.33	5.4671
1.34	5.1842
1.35	4.1402
1.36	5.1055
1.37	4.8083
1.38	4.8072
1.39	5.044
1.4	4.9578
1.41	4.4858
1.42	4.447
1.43	4.6559
1.44	4.5126
1.45	4.6725
1.46	4.9689
1.47	5.1963
1.48	4.8695
1.49	4.8321
1.5	4.8305
1.51	5.0003
1.52	4.4117
1.53	5.1448
1.54	5.0266
1.55	4.4659
1.56	4.3922
1.57	4.9522
1.58	4.7618
1.59	5.4885
1.6	5.2755
1.61	4.8029
1.62	4.8405
1.63	4.9282
1.64	4.4901
1.65	4.8069
1.66	4.7224
1.67	4.7741
1.68	4.5636
1.69	5.2343
1.7	6.1369
1.71	6.0292
1.72	5.0598
1.73	5.4424
1.74	4.9881
1.75	5.7083
1.76	5.2844
1.77	5.2615
1.78	4.9556
1.79	5.0214
1.8	5.3996
1.81	5.0854
1.82	5.0052
1.83	5.0489
1.84	4.849
1.85	5.0611
1.86	5.5723
1.87	5.3708
1.88	5.6966
1.89	5.3262
1.9	5.2766
1.91	4.8032
1.92	5.1283
1.93	5.622
1.94	4.8124
1.95	4.718
1.96	5.0856
1.97	5.1806
1.98	4.7895
1.99	4.6424
2	5.0098
2.01	5.1674
2.02	5.189
2.03	5.0479
2.04	5.2695
2.05	4.7278
2.06	4.7057
2.07	4.5208
2.08	5.0868
2.09	5.409
2.1	5.0163
2.11	4.8918
2.12	4.8954
2.13	5.3616
2.14	6.0439
2.15	4.9617
2.16	4.7415
2.17	4.9787
2.18	4.6959
2.19	4.5537
2.2	5.176
2.21	6.1718
2.22	4.727
2.23	5.1973
2.24	5.2093
2.25	4.6189
2.26	4.6846
2.27	4.962
2.28	5.0738
2.29	5.0807
2.3	5.2063
2.31	6.047
2.32	5.5193
2.33	5.0921
2.34	5.4379
2.35	5.6623
2.36	5.4809
2.37	5.3212
2.38	5.4756
2.39	5.7774
2.4	5.6029
2.41	5.6944
2.42	5.1346
2.43	5.8394
2.44	5.4704
2.45	5.7121
2.46	4.9181
2.47	4.5656
2.48	4.68
2.49	4.8166
2.5	4.4094
2.51	4.6847
2.52	5.1671
2.53	5.5635
2.54	5.2092
2.55	5.7274
2.56	5.1356
2.57	4.9152
2.58	4.7593
2.59	5.0457
2.6	4.8608
2.61	4.7596
2.62	5.2969
2.63	4.7666
2.64	4.9563
2.65	4.6267
2.66	4.9897
2.67	4.5913
2.68	5.0936
2.69	4.8991
2.7	4.838
2.71	4.7716
2.72	4.8185
2.73	4.5384
2.74	4.9904
2.75	4.8363
2.76	4.8827
2.77	4.8254
2.78	4.9134
2.79	5.1829
2.8	5.7
2.81	5.8191
2.82	4.7389
2.83	4.7351
2.84	5.2095
2.85	4.7229
2.86	5.4063
2.87	4.725
2.88	4.4934
2.89	5.2544
2.9	5.4093
2.91	5.1916
2.92	5.7772
2.93	5.715
2.94	5.1236
2.95	5.3919
2.96	5.2978
2.97	5.1055
2.98	4.8129
2.99	4.9555
3	4.6454
3.01	4.5765
3.02	4.7725
3.03	4.2846
3.04	5.0689
3.05	5.271
3.06	5.2794
3.07	5.1859
3.08	4.6741
3.09	5.855
3.1	5.4891
3.11	4.7112
3.12	4.6381
3.13	4.7319
3.14	4.7179
3.15	4.6606
3.16	5.0913
3.17	4.6782
3.18	4.8116
3.19	5.3591
3.2	5.1216
3.21	5.0111
3.22	4.7956
3.23	5.2162
3.24	5.0184
3.25	4.9427
3.26	4.9485
3.27	5.0315
3.28	4.9477
3.29	5.1755
3.3	5.1911
3.31	4.9851
3.32	4.7179
3.33	4.4264
3.34	4.8269
3.35	5.1444
3.36	4.9784
3.37	5.1307
3.38	4.9028
3.39	5.6362
3.4	5.053
3.41	4.7674
3.42	4.9423
3.43	5.24
3.44	5.9669
3.45	4.9742
3.46	4.6543
3.47	4.8153
3.48	5.2135
3.49	4.9712
3.5	4.8418
3.51	5.2382
3.52	5.2377
3.53	4.8466
3.54	4.809
3.55	4.5357
3.56	5.3323
3.57	6.247
3.58	6.4143
3.59	6.1966
3.6	5.2149
3.61	4.7847
3.62	4.5472
3.63	5.2606
3.64	5.4521
3.65	4.7388
3.66	5.0487
3.67	4.9484
3.68	4.2484
3.69	4.6944
3.7	5.042
3.71	4.6849
3.72	5.3247
3.73	4.9643
3.74	4.9303
3.75	4.8411
3.76	5.1007
3.77	4.5284
3.78	4.9501
3.79	4.8331
3.8	5.2482
3.81	4.757
3.82	4.6615
3.83	4.8297
3.84	4.8437
3.85	4.6082
3.86	5.6675
3.87	5.0542
3.88	4.7994
3.89	5.1242
3.9	5.1296
3.91	4.7643
3.92	4.6104
3.93	4.8902
3.94	5.0224
3.95	4.7887
3.96	5.028
3.97	5.1137
3.98	5.2073
3.99	5.5207
4	4.6837
4.01	4.6436
4.02	4.9623
4.03	4.9823
4.04	5.4837
4.05	4.9088
4.06	5.2542
4.07	5.2582
4.08	5.3777
4.09	5.4141
4.1	4.6379
4.11	4.8692
4.12	4.7106
4.13	4.8316
4.14	5.5315
4.15	4.792
4.16	4.8796
4.17	4.9791
4.18	4.9062
4.19	4.7268
4.2	5.3198
4.21	4.6533
4.22	4.6753
4.23	5.1251
4.24	4.6535
4.25	4.7883
4.26	5.3072
4.27	5.0702
4.28	4.8294
4.29	4.8662
4.3	4.8908
4.31	5.2737
4.32	4.3904
4.33	4.5487
4.34	4.7543
4.35	4.772
4.36	5.333
4.37	5.1353
4.38	5.4542
4.39	5.6477
4.4	5.8705
4.41	5.4212
4.42	5.2393
4.43	5.2769
4.44	5.0629
4.45	5.1059
4.46	4.8472
4.47	4.9723
4.48	5.6529
4.49	5.5076
4.5	4.7396
4.51	5.0831
4.52	5.0389
4.53	4.5357
4.54	4.7954
4.55	4.7535
4.56	4.9348
4.57	4.9088
4.58	4.4527
4.59	4.8742
4.6	4.6542
4.61	5.0256
4.62	4.4721
4.63	4.6332
4.64	4.4816
4.65	4.4706
4.66	4.912
4.67	4.7592
4.68	5.0571
4.69	4.7578
4.7	5.0841
4.71	5.2456
4.72	4.8
4.73	5.0245
4.74	4.7747
4.75	5.6418
4.76	4.5086
4.77	4.7638
4.78	4.6312
4.79	4.3749
4.8	4.8441
4.81	5.2288
4.82	5.0296
4.83	5.081
4.84	4.973
4.85	5.1807
4.86	5.1298
4.87	4.7518
4.88	4.8971
4.89	4.8069
4.9	5.0662
4.91	6.2082
4.92	4.5418
4.93	5.2863
4.94	5.0723
4.95	4.8183
4.96	5.1207
4.97	4.7122
4.98	4.8578
4.99	5.146
5	5.2938
5.01	5.0104
5.02	5.2849
5.03	4.8005
5.04	5.3966
5.05	5.6843
5.06	4.5532
5.07	5.5804
5.08	5.3526
5.09	4.9609
5.1	4.7544
5.11	4.7844
5.12	4.6376
5.13	5.4148
5.14	5.1313
5.15	5.3475
5.16	5.3837
5.17	5.2055
5.18	4.9248
5.19	4.8363
5.2	4.83
5.21	4.9465
5.22	5.2153
5.23	5.0549
5.24	5.5824
5.25	5.9026
5.26	6.2991
5.27	5.8702
5.28	5.0682
5.29	5.4237
5.3	5.5006
5.31	5.2433
5.32	4.8446
5.33	5.5162
5.34	5.1193
5.35	5.1354
5.36	5.4446
5.37	5.7864
5.38	5.8174
5.39	5.1189
5.4	6.0474
5.41	5.757
5.42	5.9314
5.43	5.7409
5.44	5.9493
5.45	6.1827
5.46	5.6934
5.47	6.0386
5.48	4.8483
5.49	5.0554
5.5	4.5309
5.51	5.2169
5.52	5.0973
5.53	5.1394
5.54	5.3774
5.55	5.5401
5.56	4.9785
5.57	5.4617
5.58	4.0853
5.59	4.9854
5.6	5.1314
5.61	5.2871
5.62	4.9852
5.63	5.8372
5.64	6.2111
5.65	5.0825
5.66	5.9646
5.67	5.7996
5.68	4.4998
5.69	4.889
5.7	4.8174
5.71	5.8849
5.72	5.8659
5.73	5.2265
5.74	5.5035
5.75	5.2839
5.76	5.0915
5.77	5.6292
5.78	4.9878
5.79	5.9786
5.8	5.381
5.81	4.8186
5.82	5.4803
5.83	4.8155
5.84	5.042
5.85	5.2182
5.86	4.5753
5.87	5.4196
5.88	5.0273
5.89	4.8014
5.9	5.2912
5.91	4.9515
5.92	4.8977
5.93	5.6423
5.94	4.9033
5.95	5.1819
5.96	4.905
5.97	4.9399
5.98	5.4576
5.99	4.8951
6	5.052
6.01	4.8646
6.02	5.1073
6.03	5.7394
6.04	5.9411
6.05	5.0576
6.06	5.1648
6.07	5.4747
6.08	5.363
6.09	5.1258
6.1	6.2598
6.11	5.9408
6.12	5.7368
6.13	5.4827
6.14	4.8525
6.15	4.6887
6.16	4.9357
6.17	5.5702
6.18	5.9682
6.19	5.2483
6.2	5.3257
6.21	5.0575
6.22	5.5277
6.23	5.1061
6.24	6.2479
6.25	4.9998
6.26	4.6986
6.27	5.3911
6.28	5.0237
6.29	4.7806
6.3	4.946
6.31	5.0655
6.32	5.3015
6.33	4.8466
6.34	4.5033
6.35	5.1495
6.36	5.2105
6.37	5.0999
6.38	5.5327
6.39	5.9447
6.4	5.6506
6.41	4.9645
6.42	6.4927
6.43	5.6676
6.44	5.6949
6.45	4.9902
6.46	5.2457
6.47	5.285
6.48	4.8129
6.49	5.6616
6.5	4.9922
6.51	5.4625
6.52	6.4877
6.53	5.7516
6.54	6.1554
6.55	6.0214
6.56	5.9625
6.57	6.4898
6.58	5.3212
6.59	5.263
6.6	5.3735
6.61	4.8845
6.62	5.0201
6.63	5.0179
6.64	4.8768
6.65	5.545
6.66	5.503
6.67	4.844
6.68	4.5229
6.69	4.4689
6.7	4.8144
6.71	4.5649
6.72	4.6446
6.73	4.7328
6.74	4.8931
6.75	4.9577
6.76	5.0094
6.77	4.4904
6.78	5.2407
6.79	5.6137
6.8	5.3538
6.81	5.144
6.82	5.1693
6.83	4.9817
6.84	4.9494
6.85	4.6438
6.86	4.7264
6.87	4.777
6.88	5.5232
6.89	5.0897
6.9	5.2026
6.91	5.0126
6.92	5.2303
6.93	5.0598
6.94	5.0131
6.95	5.1329
6.96	5.4395
6.97	5.0184
6.98	4.6721
6.99	4.8179
7	4.7048
7.01	4.5673
7.02	4.8159
7.03	4.9622
7.04	4.6421
7.05	4.9755
7.06	4.543
7.07	4.7812
7.08	4.9892
7.09	4.4824
7.1	4.5275
7.11	5.0085
7.12	5.1436
7.13	4.4824
7.14	4.7577
7.15	4.7036
7.16	4.7433
7.17	4.6895
7.18	5.0368
7.19	5.4509
7.2	5.0096
7.21	5.329
7.22	5.8311
7.23	4.9593
7.24	5.0456
7.25	4.9678
7.26	5.065
7.27	5.3093
7.28	4.961
7.29	4.8719
7.3	5.3586
7.31	4.9632
7.32	5.4146
7.33	5.7573
7.34	4.7198
7.35	5.6087
7.36	5.7604
7.37	5.6082
7.38	5.2708
7.39	4.9102
7.4	5.4459
7.41	5.3711
7.42	5.4672
7.43	5.4067
7.44	5.0815
7.45	4.8546
7.46	4.8061
7.47	4.8756
7.48	5.1762
7.49	5.2566
7.5	5.6462
7.51	4.8997
7.52	5.2288
7.53	4.8045
7.54	4.8418
7.55	5.1881
7.56	5.0516
7.57	5.1861
7.58	4.8921
7.59	5.1009
7.6	4.8767
7.61	5.2383
7.62	4.7795
7.63	5.1515
7.64	5.0475
7.65	4.6784
7.66	5.0372
7.67	5.2185
7.68	4.4499
7.69	4.9754
7.7	4.6886
7.71	5.6204
7.72	5.3315
7.73	4.7064
7.74	5.0592
7.75	5.2933
7.76	5.5395
7.77	5.3418
7.78	4.706
7.79	5.1254
7.8	4.8664
7.81	4.9733
7.82	4.7592
7.83	4.8222
7.84	5.0722
7.85	5.2822
7.86	5.3174
7.87	4.3242
7.88	4.7846
7.89	4.8786
7.9	5.264
7.91	4.9947
7.92	4.9564
7.93	4.9518
7.94	5.0836
7.95	4.9147
7.96	4.807
7.97	5.2867
7.98	5.0396
7.99	5.092
8	5.2868
8.01	4.8647
8.02	4.9422
8.03	4.701
8.04	5.1101
8.05	4.4218
8.06	5.1229
8.07	5.096
8.08	5.0393
8.09	5.1527
8.1	4.9525
8.11	4.982
8.12	5.1981
8.13	4.8358
8.14	5.0531
8.15	4.9389
8.16	5.1984
8.17	5.7102
8.18	5.1723
8.19	5.1848
8.2	5.0081
8.21	5.1607
8.22	5.1836
8.23	5.6077
8.24	5.2615
8.25	4.7693
8.26	4.8775
8.27	5.4974
8.28	5.4494
8.29	5.129
8.3	5.579
8.31	5.3009
8.32	5.7518
8.33	4.7626
8.34	4.6351
8.35	5.2402
8.36	5.0605
8.37	5.2095
8.38	5.8301
8.39	5.7587
8.4	5.5301
8.41	5.2392
8.42	4.904
8.43	4.9337
8.44	5.1403
8.45	4.7307
8.46	4.9199
8.47	5.1945
8.48	5.26
8.49	5.4846
8.5	5.4125
8.51	4.6279
8.52	4.8687
8.53	4.9612
8.54	4.8053
8.55	5.2437
8.56	4.692
8.57	4.9726
8.58	5.4391
8.59	4.8485
8.6	5.1663
8.61	5.4674
8.62	5.609
8.63	5.2549
8.64	5.0402
8.65	5.0267
8.66	5.1577
8.67	4.9038
8.68	4.5948
8.69	4.8896
8.7	4.8995
8.71	4.7112
8.72	4.6876
8.73	5.146
8.74	5.3582
8.75	5.7319
8.76	4.9103
8.77	5.6095
8.78	5.3381
8.79	5.4646
8.8	4.8536
8.81	4.9703
8.82	4.9507
8.83	5.3706
8.84	4.9214
8.85	5.2566
8.86	4.7371
8.87	4.7234
8.88	4.7927
8.89	4.8278
8.9	4.9258
8.91	5.2073
8.92	4.9424
8.93	4.6808
8.94	4.8359
8.95	4.8354
8.96	5.2001
8.97	5.0995
8.98	5.1089
8.99	5.0137
9	4.9401
9.01	5.0926
9.02	4.7414
9.03	4.9447
9.04	5.1396
9.05	4.7625
9.06	4.5995
9.07	4.5343
9.08	5.0155
9.09	4.7984
9.1	5.2122
9.11	5.4568
9.12	5.0426
9.13	5.2873
9.14	4.9777
9.15	4.7328
9.16	5.4223
9.17	5.8324
9.18	5.794
9.19	5.2761
9.2	5.0973
9.21	4.6749
9.22	5.2584
9.23	4.9284
9.24	5.0359
9.25	4.6857
9.26	5.1959
9.27	4.904
9.28	5.2229
9.29	5.5287
9.3	4.7913
9.31	4.8152
9.32	5.0855
9.33	4.8568
9.34	4.9418
9.35	4.9963
9.36	4.2326
9.37	4.9444
9.38	5.1052
9.39	4.4817
9.4	4.6611
9.41	5.6496
9.42	5.1204
9.43	4.8136
9.44	4.7185
9.45	5.1143
9.46	5.4705
9.47	5.3656
9.48	5.1548
9.49	5.674
9.5	5.4995
9.51	5.0599
9.52	5.2218
9.53	4.9048
9.54	5.5425
9.55	4.8926
9.56	4.6295
9.57	5.0518
9.58	4.527
9.59	4.8167
9.6	4.9305
9.61	4.7841
9.62	5.0287
9.63	4.6109
9.64	5.0822
9.65	5.2358
9.66	4.67
9.67	4.9785
9.68	4.88
9.69	5.0175
9.7	4.8547
9.71	5.235
9.72	5.2104
9.73	5.0722
9.74	5.0346
9.75	4.5734
9.76	5.282
9.77	5.4522
9.78	5.8538
9.79	5.3592
9.8	4.8737
9.81	5.3848
9.82	6.0783
9.83	5.5297
9.84	5.313
9.85	5.1721
9.86	5.2256
9.87	5.1765
9.88	5.1369
9.89	5.2513
9.9	5.7479
9.91	6.1925
9.92	4.873
9.93	5.7705
9.94	5.1191
9.95	4.986
9.96	4.9943
9.97	5.1665
9.98	5.1007
9.99	4.9735
10	4.8445
10.01	4.886
10.02	4.7063
10.03	5.0422
10.04	5.1901
10.05	4.9257
10.06	4.8255
10.07	5.1327
10.08	4.4297
10.09	5.1345
10.1	5.0314
10.11	5.0961
10.12	5.5529
10.13	5.2426
10.14	5.2532
10.15	5.208
10.16	5.1785
10.17	6.1291
10.18	5.3277
10.19	5.202
10.2	5.657
10.21	4.9038
10.22	4.6674
10.23	4.8115
10.24	5.5208
10.25	5.3863
10.26	5.1433
10.27	4.7288
10.28	5.2739
10.29	5.2099
10.3	4.7
10.31	5.0545
10.32	4.8498
10.33	4.9902
10.34	4.7989
10.35	4.9374
10.36	5.1828
10.37	5.3491
10.38	4.8548
10.39	4.8037
10.4	4.7151
10.41	5.56
10.42	4.6841
10.43	4.8004
10.44	5.3556
10.45	4.7197
10.46	5.0544
10.47	4.5627
10.48	5.3083
10.49	4.6104
10.5	4.9746
10.51	4.9725
10.52	5.2036
10.53	5.0503
10.54	5.0656
10.55	5.1071
10.56	5.4308
10.57	5.0021
10.58	4.9972
10.59	5.0646
10.6	4.8066
10.61	4.7016
10.62	4.7251
10.63	5.6859
10.64	5.0677
10.65	4.9854
10.66	5.1319
10.67	4.8861
10.68	4.844
10.69	5.3004
10.7	4.7282
10.71	5.1984
10.72	4.8314
10.73	5.2241
10.74	5.433
10.75	5.4316
10.76	5.4446
10.77	4.7988
10.78	5.1566
10.79	4.6394
10.8	5.0401
10.81	4.9344
10.82	5.0822
10.83	5.4444
10.84	4.6078
10.85	5.0599
10.86	4.9866
10.87	5.0318
10.88	4.8022
10.89	4.9847
10.9	5.1303
10.91	5.7988
10.92	5.2107
10.93	5.1042
10.94	4.7333
10.95	5.0784
10.96	4.6317
10.97	5.8894
10.98	5.3918
10.99	5.825
11	5.3435
11.01	4.7426
11.02	4.7708
11.03	5.5371
11.04	5.0045
11.05	4.9484
11.06	4.6724
11.07	5.1615
11.08	5.0266
11.09	4.7016
11.1	5.1484
11.11	4.5171
11.12	4.6473
11.13	4.952
11.14	4.7408
11.15	4.7408
11.16	4.7937
11.17	5.3056
11.18	5.0295
11.19	5.894
11.2	4.7264
11.21	5.0166
11.22	5.498
11.23	4.881
11.24	4.5458
11.25	4.5411
11.26	5.046
11.27	5.1406
11.28	4.5941
11.29	5.0389
11.3	5.2343
11.31	5.0677
11.32	4.7983
11.33	5.5093
11.34	5.0426
11.35	5.0516
11.36	5.1397
11.37	5.2116
11.38	4.6614
11.39	4.807
11.4	5.7064
11.41	5.1293
11.42	4.9932
11.43	4.911
11.44	5.1092
11.45	4.8325
11.46	4.8422
11.47	5.336
11.48	5.3902
11.49	5.2332
11.5	5.2027
11.51	5.2135
11.52	4.6734
11.53	5.1553
11.54	5.1203
11.55	5.5378
11.56	5.4859
11.57	5.0915
11.58	5.398
11.59	5.2282
11.6	4.7884
11.61	4.5758
11.62	4.8973
11.63	4.9771
11.64	4.5428
11.65	4.9029
11.66	4.8362
11.67	4.7593
11.68	4.9159
11.69	4.3783
11.7	4.8586
11.71	5.0631
11.72	4.8953
11.73	5.4529
11.74	5.4988
11.75	5.1307
11.76	5.1019
11.77	5.2314
11.78	5.2196
11.79	4.9365
11.8	5.6596
11.81	5.3411
11.82	5.2387
11.83	4.9284
11.84	5.2571
11.85	5.2999
11.86	4.9255
11.87	4.9428
11.88	4.7596
11.89	4.542
11.9	6.1508
11.91	4.9135
11.92	5.3761
11.93	4.5907
11.94	5.2362
11.95	5.4402
11.96	4.5989
11.97	5.038
11.98	5.1982
11.99	5.7976
12	4.7368
12.01	5.7067
12.02	5.4793
12.03	5.511
12.04	5.5928
12.05	4.8986
12.06	5.2574
12.07	4.7248
12.08	5.2322
12.09	5.5204
12.1	4.9742
12.11	4.8107
12.12	4.7968
12.13	5.0251
12.14	5.044
12.15	5.1354
12.16	4.9881
12.17	5.3194
12.18	5.5581
12.19	5.05
12.2	5.0313
12.21	5.3413
12.22	5.0758
12.23	5.1473
12.24	5.8339
12.25	4.8373
12.26	5.0062
12.27	5.5432
12.28	5.1021
12.29	5.1084
12.3	4.8445
12.31	4.9506
12.32	5.1081
12.33	5.3768
12.34	4.9369
12.35	5.296
12.36	5.0917
12.37	5.0949
12.38	5.1638
12.39	4.8141
12.4	5.2552
12.41	5.1056
12.42	4.9575
12.43	4.8055
12.44	4.9855
12.45	4.6463
12.46	5.0613
12.47	5.1396
12.48	5.1878
12.49	5.6236
12.5	4.7304
12.51	4.863
12.52	4.8198
12.53	5.2307
12.54	5.3055
12.55	5.6595
12.56	5.0835
12.57	5.4531
12.58	4.943
12.59	4.8655
12.6	5.0086
12.61	4.9916
12.62	5.1774
12.63	5.1922
12.64	5.1363
12.65	5.1221
12.66	5.0089
12.67	5.0402
12.68	5.1653
12.69	4.981
12.7	4.9568
12.71	4.5264
12.72	4.756
12.73	5.2092
12.74	5.0191
12.75	4.9001
12.76	5.265
12.77	4.9901
12.78	5.2248
12.79	4.719
12.8	5.5901
12.81	5.1974
12.82	5.1864
12.83	4.8726
12.84	5.0333
12.85	4.8455
12.86	4.9966
12.87	4.9589
12.88	5.2613
12.89	4.7977
12.9	4.7487
12.91	4.9793
12.92	5.0723
12.93	4.8429
12.94	5.0764
12.95	5.1928
12.96	4.8895
12.97	4.9058
12.98	5.9173
12.99	4.9952
13	6.0317
13.01	4.9641
13.02	4.9679
13.03	4.8401
13.04	4.9633
13.05	4.7731
13.06	4.8457
13.07	5.0536
13.08	4.8894
13.09	5.0539
13.1	5.0343
13.11	5.0382
13.12	5.5649
13.13	5.1604
13.14	4.7447
13.15	4.7839
13.16	5.3341
13.17	4.851
13.18	5.0522
13.19	4.8919
13.2	4.9575
13.21	5.5496
13.22	4.8993
13.23	5.3025
13.24	5.3144
13.25	5.419
13.26	5.1024
13.27	5.0128
13.28	5.0358
13.29	5.6593
13.3	4.7679
13.31	5.0376
13.32	6.2168
13.33	5.8914
13.34	5.1992
13.35	4.9895
13.36	5.1799
13.37	5.0131
13.38	5.2478
13.39	5.0969
13.4	4.9374
13.41	5.0842
13.42	5.438
13.43	5.2238
13.44	5.3208
13.45	5.273
13.46	5.2966
13.47	5.0365
13.48	5.2852
13.49	5.4674
13.5	5.9106
13.51	4.8472
13.52	5.3063
13.53	5.2906
13.54	5.0586
13.55	5.1543
13.56	4.9597
13.57	4.8845
13.58	5.1246
13.59	4.7587
13.6	5.2586
13.61	4.9174
13.62	4.6807
13.63	5.5486
13.64	5.0736
13.65	4.6711
13.66	4.9379
13.67	4.7648
13.68	4.8661
13.69	4.9841
13.7	4.9069
13.71	4.7198
13.72	4.6848
13.73	4.5989
13.74	5.1792
13.75	4.6486
13.76	4.8625
13.77	4.9993
13.78	5.3226
13.79	4.9976
13.8	5.1569
13.81	5.3173
13.82	5.1301
13.83	4.7275
13.84	5.3772
13.85	5.1565
13.86	4.7394
13.87	4.9794
13.88	5.1006
13.89	4.7967
13.9	4.9478
13.91	5.0742
13.92	5.5786
13.93	5.1483
13.94	5.2855
13.95	5.6076
13.96	5.4308
13.97	5.0648
13.98	5.445
13.99	5.0545
14	4.9064
14.01	4.9564
14.02	4.8895
14.03	5.3285
14.04	4.8558
14.05	5.2504
14.06	4.9271
14.07	4.9622
14.08	5.0614
14.09	5.2289
14.1	5.3063
14.11	5.9655
14.12	5.821
14.13	5.1783
14.14	5.4006
14.15	5.386
14.16	5.5779
14.17	5.547
14.18	5.4561
14.19	5.2498
14.2	5.074
14.21	5.1297
14.22	5.089
14.23	4.6238
14.24	5.2914
14.25	4.8422
14.26	5.1438
14.27	4.9653
14.28	4.7088
14.29	4.557
14.3	5.096
14.31	4.9001
14.32	4.9645
14.33	5.1014
14.34	4.7429
14.35	4.7169
14.36	4.8428
14.37	4.6839
14.38	5.4507
14.39	5.4322
14.4	4.9015
14.41	5.1126
14.42	4.9373
14.43	4.9452
14.44	4.9822
14.45	4.8361
14.46	4.8321
14.47	5.0237
14.48	5.5252
14.49	4.9461
14.5	5.1912
14.51	4.7708
14.52	5.496
14.53	5.5869
14.54	4.8441
14.55	5.2117
14.56	5.1
14.57	4.6437
14.58	4.9133
14.59	4.8403
14.6	5.9443
14.61	5.1626
14.62	5.3523
14.63	5.0955
14.64	5.5392
14.65	4.7724
14.66	4.9829
14.67	4.9985
14.68	5.2913
14.69	5.2592
14.7	5.0605
14.71	5.1025
14.72	5.2191
14.73	5.4473
14.74	4.7022
14.75	5.8209
14.76	4.9805
14.77	6.1524
14.78	4.9783
14.79	5.2215
14.8	4.8488
14.81	5.1282
14.82	4.6975
14.83	4.8032
14.84	5.3333
14.85	5.3474
14.86	5.3192
14.87	4.852
14.88	5.0396
14.89	4.8566
14.9	4.8624
14.91	5.007
14.92	5.1741
14.93	4.6899
14.94	5.0176
14.95	4.8085
14.96	5.2067
14.97	4.7347
14.98	4.9939
14.99	4.8229
15	4.8564
15.01	5.2436
15.02	4.9856
15.03	5.0648
15.04	5.2174
15.05	5.3434
15.06	5.1061
15.07	5.06
15.08	4.7251
15.09	4.9643
15.1	4.5632
15.11	5.096
15.12	4.9691
15.13	5.4866
15.14	5.2798
15.15	4.8988
15.16	5.4269
15.17	5.019
15.18	5.2244
15.19	4.9941
15.2	5.7568
15.21	4.9653
15.22	5.4214
15.23	5.4573
15.24	4.7174
15.25	5.175
15.26	4.8445
15.27	4.9279
15.28	4.9464
15.29	4.9163
15.3	4.7742
15.31	4.7099
15.32	5.4794
15.33	5.073
15.34	5.3633
15.35	4.6917
15.36	4.8164
15.37	5.5047
15.38	5.2556
15.39	5.3983
15.4	5.3144
15.41	5.1424
15.42	5.2868
15.43	4.7442
15.44	5.0529
15.45	5.1724
15.46	5.4437
15.47	6.0553
15.48	4.6908
15.49	4.9351
15.5	5.0212
15.51	5.2972
15.52	4.9125
15.53	4.9908
15.54	5.0257
15.55	5.5882
15.56	5.1135
15.57	5.3766
15.58	5.0145
15.59	5.0138
15.6	4.9821
15.61	4.8235
15.62	5.2813
15.63	4.9289
15.64	5.1626
15.65	4.8404
15.66	5.3859
15.67	5.7662
15.68	4.967
15.69	4.813
15.7	4.7438
15.71	5.4218
15.72	5.2496
15.73	4.8885
15.74	5.2421
15.75	5.0092
15.76	5.2524
15.77	4.4685
15.78	4.9006
15.79	5.2684
15.8	4.6521
15.81	5.0279
15.82	5.4594
15.83	5.0324
15.84	4.8738
15.85	4.5205
15.86	4.8186
15.87	5.2517
15.88	5.1414
15.89	5.5178
15.9	4.8769
15.91	5.1584
15.92	5.1846
15.93	5.2287
15.94	5.4552
15.95	4.8053
15.96	4.7921
15.97	5.0597
15.98	4.7556
15.99	4.9916
16	4.7557
16.01	5.0962
16.02	4.9917
16.03	4.6959
16.04	4.6982
16.05	4.9935
16.06	5.1823
16.07	5.2552
16.08	4.5957
16.09	5.1279
16.1	5.119
16.11	5.0556
16.12	4.8203
16.13	5.038
16.14	4.7195
16.15	4.5617
16.16	4.6549
16.17	4.7209
16.18	4.843
16.19	4.9113
16.2	4.7915
16.21	5.1929
16.22	4.8508
16.23	4.6304
16.24	5.0473
16.25	4.8129
16.26	4.9377
16.27	4.8599
16.28	4.8063
16.29	4.7124
16.3	4.7985
16.31	4.8219
16.32	4.8798
16.33	5.0119
16.34	4.619
16.35	4.7728
16.36	4.9656
16.37	4.805
16.38	4.5702
16.39	5.3728
16.4	5.0538
16.41	4.7797
16.42	4.7501
16.43	4.9006
16.44	5.0199
16.45	4.966
16.46	4.8937
16.47	4.6753
16.48	5.189
16.49	5.352
16.5	4.8659
16.51	4.8648
16.52	4.6927
16.53	4.8439
16.54	4.8014
16.55	4.7901
16.56	5.5952
16.57	5.0841
16.58	5.2481
16.59	5.1914
16.6	4.8572
16.61	4.7351
16.62	5.2812
16.63	5.135
16.64	4.8444
16.65	4.9466
16.66	4.9863
16.67	4.5354
16.68	5.1387
16.69	5.1167
16.7	5.0014
16.71	5.2273
16.72	5.3837
16.73	5.0284
16.74	4.7224
16.75	5.1285
16.76	5.9541
16.77	5.9823
16.78	6.0949
16.79	5.5559
16.8	4.9573
16.81	5.2941
16.82	5.3738
16.83	5.3921
16.84	5.5498
16.85	5.163
16.86	5.9309
16.87	4.9387
16.88	5.0367
16.89	5.0748
16.9	4.921
16.91	5.2377
16.92	5.2886
16.93	5.3748
16.94	5.3463
16.95	5.5806
16.96	5.7812
16.97	5.5222
16.98	5.5699
16.99	5.4852
17	5.0902
17.01	5.2171
17.02	5.8146
17.03	5.4772
17.04	5.2366
17.05	5.4571
17.06	5.8805
17.07	5.1617
17.08	5.492
17.09	5.4465
17.1	5.4091
17.11	4.7925
17.12	5.9006
17.13	5.1895
17.14	4.5196
17.15	4.906
17.16	4.9191
17.17	4.9045
17.18	4.9955
17.19	4.4308
17.2	4.8754
17.21	4.5559
17.22	4.801
17.23	5.0564
17.24	5.4239
17.25	4.7932
17.26	4.7673
17.27	4.9354
17.28	5.103
17.29	5.3368
17.3	4.8189
17.31	5.3872
17.32	4.5538
17.33	5.1916
17.34	4.5225
17.35	5.3495
17.36	4.2571
17.37	4.5051
17.38	4.854
17.39	4.8102
17.4	4.9624
17.41	4.6426
17.42	4.7398
17.43	4.6684
17.44	5.0154
17.45	5.0028
17.46	5.353
17.47	4.8764
17.48	4.7984
17.49	4.8578
17.5	4.8984
17.51	4.943
17.52	4.8585
17.53	4.9494
17.54	4.7434
17.55	5.1081
17.56	5.0288
17.57	4.8361
17.58	5.1373
17.59	4.9665
17.6	4.5487
17.61	4.8052
17.62	4.6972
17.63	4.9016
17.64	4.7894
17.65	4.7372
17.66	4.7032
17.67	5.2042
17.68	4.9452
17.69	4.8886
17.7	5.4128
17.71	5.6298
17.72	5.1199
17.73	5.3857
17.74	5.0092
17.75	4.9907
17.76	4.9027
17.77	4.795
17.78	5.294
17.79	4.8953
17.8	4.5725
17.81	4.6466
17.82	4.3525
17.83	5.0053
17.84	4.9628
17.85	4.989
17.86	5.4195
17.87	5.6474
17.88	4.6125
17.89	4.7303
17.9	4.6168
17.91	4.683
17.92	4.3499
17.93	4.7757
17.94	4.4458
17.95	4.9687
17.96	4.6124
17.97	4.6122
17.98	5.5389
17.99	5.0268
18	5.0501
18.01	5.3642
18.02	5.5113
18.03	4.7732
18.04	4.4923
18.05	4.8457
18.06	4.9933
18.07	4.6665
18.08	4.7445
18.09	4.763
18.1	5.0788
18.11	4.577
18.12	4.9174
18.13	5.4262
18.14	4.723
18.15	5.0189
18.16	5.0332
18.17	4.6551
18.18	4.827
18.19	5.1434
18.2	5.2069
18.21	5.0113
18.22	4.8287
18.23	4.9344
18.24	5.1505
18.25	5.0826
18.26	4.614
18.27	5.1785
18.28	5.1473
18.29	5.5622
18.3	5.5195
18.31	5.1779
18.32	5.3076
18.33	5.9416
18.34	5.3287
18.35	5.0812
18.36	5.0329
18.37	4.9425
18.38	5.0168
18.39	5.3797
18.4	4.6339
18.41	5.0938
18.42	5.3157
18.43	5.2378
18.44	4.9469
18.45	5.1858
18.46	4.9055
18.47	4.8621
18.48	5.2025
18.49	4.7835
18.5	5.4235
18.51	5.13
18.52	5.0627
18.53	5.3904
18.54	4.4348
18.55	5.5438
18.56	4.7676
18.57	5.3666
18.58	4.8888
18.59	4.7893
18.6	4.9218
18.61	4.885
18.62	4.9714
18.63	5.1306
18.64	5.0912
18.65	5.9049
18.66	5.0016
18.67	5.2372
18.68	5.9959
18.69	5.9594
18.7	5.7701
18.71	5.3219
18.72	6.1011
18.73	5.418
18.74	5.2202
18.75	4.6497
18.76	5.0856
18.77	4.9525
18.78	4.9713
18.79	5.8179
18.8	5.1099
18.81	6.4472
18.82	5.5354
18.83	4.6191
18.84	4.5646
18.85	4.9824
18.86	4.8804
18.87	4.5218
18.88	4.6544
18.89	5.0976
18.9	4.9513
18.91	4.6476
18.92	5.6083
18.93	5.0068
18.94	5.8907
18.95	6.4015
18.96	5.0702
18.97	5.3317
18.98	5.3722
18.99	5.5843
19	6.0836
19.01	5.3919
19.02	5.448
19.03	5.653
19.04	4.8818
19.05	5.1137
19.06	4.6855
19.07	5.1946
19.08	4.8564
19.09	5.5798
19.1	5.7776
19.11	6.0099
19.12	5.7413
19.13	5.9727
19.14	6.2461
19.15	6.0513
19.16	5.5866
19.17	5.4082
19.18	6.0191
19.19	6.0106
19.2	5.017
19.21	5.5693
19.22	5.0984
19.23	4.7783
19.24	5.21
19.25	5.0442
19.26	4.7677
19.27	4.6428
19.28	5.0079
19.29	5.5392
19.3	4.6432
19.31	4.7846
19.32	4.7616
19.33	5.3422
19.34	5.5766
19.35	5.0095
19.36	5.5098
19.37	5.2316
19.38	4.8008
19.39	4.6629
19.4	5.6173
19.41	5.3434
19.42	5.4498
19.43	5.4779
19.44	5.3894
19.45	4.9553
19.46	5.2109
19.47	4.9491
19.48	5.4693
19.49	5.108
19.5	5.1177
19.51	5.4501
19.52	5.002
19.53	5.4181
19.54	5.234
19.55	5.1832
19.56	5.3579
19.57	5.2358
19.58	5.2457
19.59	4.9921
19.6	5.0235
19.61	5.704
19.62	5.8331
19.63	6.2628
19.64	4.9967
19.65	5.0525
19.66	4.9509
19.67	5.0193
19.68	4.9983
19.69	5.2817
19.7	5.2637
19.71	5.2091
19.72	5.8682
19.73	4.9551
19.74	4.7401
19.75	5.1092
19.76	4.8451
19.77	5.1999
19.78	5.0842
19.79	5.2472
19.8	5.2281
19.81	4.8765
19.82	5.7109
19.83	5.2527
19.84	4.7384
19.85	4.7988
19.86	4.7441
19.87	5.1109
19.88	5.1996
19.89	5.5832
19.9	5.224
19.91	4.9154
19.92	5.8091
19.93	5.8131
19.94	5.293
19.95	5.3096
19.96	5.6207
19.97	5.8127
19.98	5.3029
19.99	5.3057
[truncated: 3,001 more rows]
